# Supplementary material for: An interactive deep learning-based approach reveals mitochondrial cristae topologies
Source: PLoS Biol. 2023 Aug 31;21(8):e3002246. doi: 10.1371/journal.pbio.3002246 (PMC10470929; doi:10.1371/journal.pbio.3002246)
Supplement: S1 Data — This source file includes the F1 scores before the proofreading and the time required for the proofreading. (XLSX) [file pbio.3002246.s019.xlsx]

## Sheet: Fig.1B
Proofreading time [min]	F1 Score
12.7	0.970798
222.617	0.805438
96.2667	0.860262
64.2833	0.88045
53.15	0.890774
42.2833	0.938561
49.7333	0.922442
56.4833	0.909522
35.35	0.93287
8.15	0.949782
16.0167	0.942453
63.2167	0.908291
