# Supplementary material for: An interactive deep learning-based approach reveals mitochondrial cristae topologies
Source: PLoS Biol. 2023 Aug 31;21(8):e3002246. doi: 10.1371/journal.pbio.3002246 (PMC10470929; doi:10.1371/journal.pbio.3002246)
Supplement: S2 Data — This source file includes the IoU values of the manual segmentation, the prediction using the TAP + DL baseline, or the prediction using only DL baseline. IoU, intersection over union; TAP, three-axes prediction; DL, deep learning. (XLSX) [file pbio.3002246.s020.xlsx]

## Sheet: Fig.2B
Z Slices	human IoU	DL_baseline IoU	TAP+DL_baseline IoU
1	0	0	0
2	0.524752	0	0
3	0.34471	0.207547	0.221198
4	0.654018	0	0.511962
5	0.752122	0	0.668277
6	0.642464	0.293241	0.651626
7	0.769492	0.785486	0.759363
8	0.776368	0.555912	0.753301
9	0.853195	0.828258	0.80678
10	0.685714	0.76887	0.80031
11	0.758413	0.868804	0.815049
12	0.883394	0.915236	0.882041
13	0.936987	0.917585	0.917136
14	0.925155	0.952052	0.934066
15	0.902956	0.927828	0.935001
16	0.953609	0.961882	0.954584
17	0.95563	0.960327	0.957729
18	0.950751	0.946574	0.952353
19	0.946918	0.969771	0.963824
