# Supplementary material for: An interactive deep learning-based approach reveals mitochondrial cristae topologies
Source: PLoS Biol. 2023 Aug 31;21(8):e3002246. doi: 10.1371/journal.pbio.3002246 (PMC10470929; doi:10.1371/journal.pbio.3002246)
Supplement: S3 Data — This source file includes the time required for correcting the mitochondrial prediction results. (XLSX) [file pbio.3002246.s021.xlsx]

## Sheet: Fig.3C
Segmented Volume [MVoxel]	Manual Human_Work_Time [min]	DL_baseline Human_Work_Time [min]	HITL+DL_baseline Human_Work_Time [min]	HITL+TAP+DL_baseline Human_Work_Time [min]
0 (1st Training Data Tracing)	-	54.25	14.05	14.05
0 (2nd Training Data Tracing)	-	-	13.37	10.35
0 (3rd Training Data Tracing)	-	-	10.37	9.6
0 (Total Training Data Tracing)	-	54.25	37.78	34
22.176	800	-	-	-
98.304	-	357.62	149.26	55.33
147.456	-	556.03	208.37	68.32
200	-	768.13	271.55	83.2
147.456	3500	-	-	-
