# Supplementary material for: An interactive deep learning-based approach reveals mitochondrial cristae topologies
Source: PLoS Biol. 2023 Aug 31;21(8):e3002246. doi: 10.1371/journal.pbio.3002246 (PMC10470929; doi:10.1371/journal.pbio.3002246)
Supplement: S4 Data — This source file includes the IoU of cristae in the manual segmentation or the prediction using the HITL-TAP method. IoU, intersection over union; HITL, human-in-the-loop; TAP, three-axes prediction. (XLSX) [file pbio.3002246.s022.xlsx]

## Sheet: Fig.4F
Z Slices	HITL-TAP IoU	Human#1 IoU	Human#2 IoU
1	0	0	0
2	0	0	0
3	0	0	0
4	0	0	0
5	0	0	0
6	0.12987012987012986	0.4805194805194805	0.4609375
7	0.6581196581196581	0.7272727272727273	0.3756345177664975
8	0.5549738219895288	0.7350427350427351	0.5367965367965368
9	0.6865079365079365	0.49444444444444446	0.5515873015873016
10	0.6785714285714286	0.5389344262295082	0.4383561643835616
11	0.7397959183673469	0.6996402877697842	0.5548902195608783
12	0.7328767123287672	0.6261980830670927	0.6449814126394052
13	0.7320675105485233	0.5744336569579288	0.6028622540250447
14	0.7744510978043913	0.6351145038167939	0.7178130511463845
15	0.736936936936937	0.5738095238095238	0.5968503937007874
16	0.7388429752066116	0.6172413793103448	0.5666178623718887
17	0.7160493827160493	0.5303550973654066	0.5492227979274611
18	0.7348148148148148	0.6299559471365639	0.6055625790139064
19	0.7129120879120879	0.6289180990899899	0.6231343283582089
20	0.7794316644113667	0.6035502958579881	0.6441860465116279
21	0.7429667519181585	0.639607493309545	0.6799116997792495
22	0.7994825355756792	0.6993583868011	0.7351290684624018
23	0.8104738154613467	0.640597539543058	0.7494600431965442
24	0.8509316770186336	0.7249575551782682	0.6551059730250481
25	0.7990487514863258	0.7252747252747253	0.7135678391959799
26	0.8043728423475259	0.6669520547945206	0.7042115572967679
27	0.8146067415730337	0.6623376623376623	0.6905871388630009
28	0.7977900552486188	0.643824027072758	0.6911627906976744
29	0.8521444695259593	0.6962142197599261	0.6821071752951862
30	0.8636871508379889	0.6602502406159769	0.7093862815884476
31	0.8565121412803532	0.6537313432835821	0.7318181818181818
32	0.8462377317339149	0.5481171548117155	0.738073807380738
33	0.821917808219178	0.6566666666666666	0.6460101867572157
34	0.8247950819672131	0.7220732797140303	0.6996527777777778
35	0.8279678068410463	0.6297520661157024	0.6211278792692613
36	0.846	0.6948561464690497	0.7059800664451827
37	0.8294573643410853	0.5943172849250198	0.6889074228523769
38	0.8520653218059558	0.7090327737809752	0.6685393258426966
39	0.8140845070422535	0.7084033613445379	0.6459480723839497
40	0.820536540240518	0.6658767772511849	0.6777691711851278
41	0.8424842484248425	0.6957766642806013	0.7197309417040358
42	0.8384819064430715	0.7090909090909091	0.7066569129480614
43	0.8520814880425155	0.644878706199461	0.7613981762917933
44	0.8005115089514067	0.6948579161028416	0.6817518248175183
45	0.823937554206418	0.5950633755837225	0.6816143497757847
46	0.8040961709706145	0.7382962394474291	0.7035573122529645
47	0.7660142348754448	0.6309352517985611	0.6069230769230769
48	0.8572744014732965	0.70703125	0.7194004995836802
49	0.7778745644599303	0.6239638281838734	0.6537567776917118
50	0.8155515370705244	0.6282245827010622	0.7115839243498818
51	0.8380149812734082	0.6533435818601077	0.6808176100628931
52	0.8258426966292135	0.7123076923076923	0.6945107398568019
53	0.8355513307984791	0.6631657914478619	0.6149253731343284
54	0.8448780487804878	0.5946724262059035	0.6498516320474778
55	0.8434093161546086	0.623574144486692	0.6684491978609626
56	0.8410931174089069	0.655144694533762	0.6835650040883074
57	0.8692468619246861	0.6945107398568019	0.7304721030042919
58	0.8558091286307054	0.65859375	0.6368760064412239
59	0.8600212089077413	0.6183266932270917	0.6244019138755981
60	0.867237687366167	0.7239896818572656	0.6500408830744072
61	0.8398727465535525	0.6568386568386568	0.6924384027187765
62	0.8438177874186551	0.6644682605111294	0.6427378964941569
63	0.8344298245614035	0.6601694915254237	0.5858668857847165
64	0.7993456924754635	0.5850451930977815	0.6173254835996635
65	0.8236607142857143	0.6043771043771043	0.7566820276497696
66	0.7982261640798226	0.5587510271158587	0.6573236889692586
67	0.7566666666666667	0.5428321678321678	0.6831194471865746
68	0.7505854800936768	0.5517241379310345	0.6455958549222798
69	0.7411042944785277	0.5478011472275335	0.6779846659364732
70	0.7589743589743589	0.6238839285714286	0.5890710382513661
71	0.7425876010781671	0.4932781799379524	0.6228915662650603
72	0.7082111436950147	0.5144843568945539	0.5614035087719298
73	0.8072487644151565	0.7451564828614009	0.6762589928057554
74	0.7860696517412935	0.6189189189189189	0.6159420289855072
75	0.7823008849557522	0.7276657060518732	0.7125
76	0.802734375	0.6123032904148784	0.6681957186544343
77	0.7665289256198347	0.49782293178519593	0.5530903328050714
78	0.7545045045045045	0.6292947558770343	0.7382978723404255
79	0.7303921568627451	0.5404339250493096	0.6357615894039735
80	0.7303370786516854	0.4421768707482993	0.6508313539192399
81	0.5830618892508144	0.40808823529411764	0.4818941504178273
82	0.5333333333333333	0.35625	0
83	0.4528301886792453	0	0
84	0.4639175257731959	0	0
85	0	0	0
86	0	0	0
87	0	0	0
88	0	0	0
89	0	0	0
90	0	0	0
91	0	0	0
92	0	0	0
