# Supplementary material for: An interactive deep learning-based approach reveals mitochondrial cristae topologies
Source: PLoS Biol. 2023 Aug 31;21(8):e3002246. doi: 10.1371/journal.pbio.3002246 (PMC10470929; doi:10.1371/journal.pbio.3002246)
Supplement: S5 Data — This source file includes the PC1, PC2, and PC3 values of the mitochondrial properties used in PCA. PCA, principal component analysis. (XLSX) [file pbio.3002246.s023.xlsx]

## Sheet: Fig.6C,D index
Name	PC1	PC2	PC3
Mitochondria Area	0.348215	-0.136945	0.37607
Mitochondria Volume	0.345334	-0.27526	0.179442
Crista Area	0.333121	-0.327847	0.00637918
Crista Volume	0.369713	-0.364746	-0.0559932
Tubular Area Ratio	-0.468731	-0.33597	0.363442
Tubular Volume Ratio	-0.4766	-0.354648	0.374135
CJ Density	-0.0128872	-0.608174	-0.31446
Mitochondria Aspect Ratio	0.0729876	0.172263	0.258822
MCI	0.243893	0.163563	0.62069
