# Supplementary material for: An interactive deep learning-based approach reveals mitochondrial cristae topologies
Source: PLoS Biol. 2023 Aug 31;21(8):e3002246. doi: 10.1371/journal.pbio.3002246 (PMC10470929; doi:10.1371/journal.pbio.3002246)
Supplement: S6 Data — This source file includes the PC1, PC2, and PC3 values of individual mitochondria used in PCA. PCA, principal component analysis. (XLSX) [file pbio.3002246.s024.xlsx]

## Sheet: Fig.6C,D
Type	PC1	PC2	PC3
Control	0.273206	-0.248204	-0.157811
Control	0.1114	-0.307627	-0.174474
Control	0.114494	-0.29228	-0.072808
Control	-0.0412893	-0.340804	-0.034708
Control	0.381434	-0.289163	0.071733
Control	0.364715	-0.312377	-0.358919
Control	0.160057	-0.337756	0.0808233
Control	0.0632401	-0.409263	0.150403
Control	-0.0503259	-0.316981	0.0815978
Control	-0.985091	0.0793082	-0.330625
Control	0.230504	-0.343184	-0.0961489
Control	0.0292752	-0.33579	-0.0722616
Control	0.156667	-0.451895	-0.238038
Control	-0.389927	-0.159117	-0.00502618
Control	0.139977	-0.412858	-0.154003
Control	0.149876	-0.303274	0.0343783
Control	0.35026	-0.156103	0.156988
Control	0.34689	0.0141872	-0.30736
Control	0.242091	-0.340574	-0.202373
Control	0.014802	-0.17327	-0.00751573
Control	-0.447809	-0.229568	-0.0553094
Control	0.0988227	-0.438936	-0.252073
Control	0.0131306	-0.283429	0.0258663
Control	-0.354158	-0.197494	-0.0702261
Control	-0.371983	-0.106926	-0.262058
Control	0.347536	-0.348222	-0.211548
Control	-0.646951	-0.110908	-0.136925
Control	0.219063	-0.259773	-0.0941669
Control	-0.610825	-0.118016	-0.141208
Control	0.293049	-0.239451	-0.160408
Control	0.0318129	-0.173671	-0.00517832
Control	0.491179	-0.186862	-0.286678
Control	0.298589	-0.301984	-0.156278
Control	0.0820228	-0.13551	-0.0700207
Control	0.407238	-0.429478	-0.400437
Control	0.264722	-0.287229	-0.213033
Control	0.929608	0.852089	-0.0867771
Control	0.543342	0.326828	0.518617
Control	0.643526	0.494799	0.512403
Control	0.800637	0.617074	0.304255
Control	0.545285	0.491445	0.545446
Control	0.425407	0.0577245	0.363211
Control	-0.309673	-0.434912	0.164154
Control	0.407376	0.374747	0.388245
Control	0.806208	0.508631	0.0613363
Control	0.724166	0.404509	0.190757
Control	0.50229	0.109149	0.334438
Control	-0.0318493	-0.43568	0.788779
Control	0.299738	0.267013	0.39256
Control	-0.428608	0.0971812	0.226211
Control	0.474136	0.0551055	0.204523
Control	0.436286	0.474779	0.0964434
Control	-0.276119	0.878297	0.42087
Control	-0.23872	0.114698	0.126656
Control	0.319248	0.0586203	0.0519343
Control	-0.127179	-0.206208	0.260908
Control	-0.332174	-0.166277	-0.0933494
Control	-0.265738	0.0282401	0.528782
Control	-0.396859	0.17551	0.0981529
Control	-0.0633465	-0.137116	0.391716
Control	-0.175802	-0.20047	0.048491
Control	-0.108669	-0.266184	0.124287
Control	0.303692	0.106392	0.100981
Control	-0.335156	-0.0456938	0.304321
Control	-0.127867	-0.374085	-0.122225
Control	-0.543443	-0.0832443	-0.103173
Control	-0.319417	-0.0777637	0.112337
Control	-0.448965	0.115897	0.270998
Control	-0.914139	0.108199	-0.333263
Control	-0.827317	0.457807	-0.0177838
Control	0.0756553	0.765673	-0.219505
Control	0.65256	0.713374	-0.365957
Control	-0.348891	0.329712	-0.318938
Control	-0.519069	0.355664	-0.227416
Control	1.1161	0.220354	-0.734581
Control	0.783697	0.799692	-0.445822
Control	0.0407649	-0.263915	-0.154394
Control	-0.176374	0.472994	-0.181992
Control	-0.152751	-0.196617	0.0182962
Control	-0.139523	-0.102391	0.54538
Control	0.273569	0.422733	-0.0346666
Control	-0.894441	0.1723	-0.371356
Control	-0.37028	-0.079893	0.120627
Control	0.0335592	0.219169	-0.364397
Control	-0.208777	-0.18416	0.135279
Control	0.0323207	-0.241382	0.378607
Control	-0.298233	-0.113707	-0.0382631
Control	0.365575	-0.0228654	-0.0449527
Control	0.309837	0.502356	-0.0882453
Control	-0.0389393	0.052626	0.365833
Control	-0.299332	0.0916027	0.141208
Control	-0.883929	0.314554	-0.160685
Control	-0.53009	0.0884361	0.0286344
Control	-0.92958	0.272612	-0.0900314
Control	0.255229	0.463506	-0.180526
Control	-0.573997	0.156768	0.190048
Control	-0.137466	-0.00539702	0.251072
Control	0.284679	0.2026	-0.124699
Control	0.153016	-0.154758	0.0224424
Control	-0.189526	-0.175684	0.151284
Control	-0.966413	0.245218	-0.100236
Control	-0.879383	0.199258	-0.239064
Control	0.0726366	-0.341614	0.269517
Control	-1.00072	0.245071	-0.00860137
Control	0.496683	0.0560024	-0.152837
Control	-0.157938	-0.199112	-0.039009
Control	-0.0411623	-0.35488	0.18353
Control	-0.187947	-0.307284	-0.0343279
Control	-0.710712	0.161617	0.129927
Control	-0.333803	0.289857	-0.108298
Control	-0.129998	0.0891965	0.254831
Control	-0.935875	0.338983	0.0297933
Control	-0.63318	0.370123	-0.0115166
Control	-0.757312	0.37956	-0.262823
Control	0.248847	-0.206401	0.123919
Control	0.258104	-0.173735	0.145603
Control	0.272042	-0.286697	0.0431615
Control	0.484543	-0.213486	-0.169378
Control	0.131824	-0.252896	0.110289
Control	-0.961087	0.161519	-0.213723
Control	0.189998	0.10677	-0.0989944
Control	0.295005	-0.263556	0.0530071
Control	0.292685	-0.210051	-0.0194161
Control	0.152814	-0.014167	0.0024854
Control	0.93116	0.0430313	-0.563371
Control	0.0324102	0.0602301	0.117851
Control	0.0870864	-0.0950498	0.0921079
Control	0.536571	-0.0666889	-0.250323
Control	0.434067	-0.010058	-0.127054
Control	0.466441	-0.137818	-0.0141523
Control	-0.0636614	-0.0632024	0.0883344
Control	0.428415	-0.0694584	-0.0685707
Control	0.0927491	0.231192	-0.368205
Control	0.502155	-0.25005	-0.0461562
OPA1 KD	-0.436025	-0.149418	0.136552
OPA1 KD	0.279838	-0.247488	0.0915045
OPA1 KD	-0.111061	-0.236256	0.31246
OPA1 KD	0.0697413	-0.0179512	0.214558
OPA1 KD	0.0684291	0.155021	0.348827
OPA1 KD	-0.113962	-0.329833	0.398387
OPA1 KD	-0.0783849	-0.437916	0.796988
OPA1 KD	-0.636354	-0.0159821	0.105718
OPA1 KD	0.138606	-0.26661	0.292605
OPA1 KD	0.117587	-0.233963	0.440806
OPA1 KD	0.0399983	-0.025397	0.158949
OPA1 KD	-0.0527605	-0.117248	0.295806
OPA1 KD	-0.049604	-0.431554	0.532227
OPA1 KD	-0.0283963	0.0762743	0.180835
OPA1 KD	-0.205981	-0.285854	0.215786
OPA1 KD	-0.0240294	-0.413629	0.816126
OPA1 KD	-0.0841	-0.252603	0.330979
OPA1 KD	-0.0543668	-0.137489	0.195467
OPA1 KD	-0.288593	-0.257561	0.176944
OPA1 KD	-0.571727	-0.0303239	0.201366
OPA1 KD	-0.0488281	-0.304641	0.642489
OPA1 KD	0.00697249	-0.430744	0.399257
OPA1 KD	-0.0574733	-0.458735	0.363875
OPA1 KD	0.00917138	-0.442996	0.704278
OPA1 KD	-0.00687313	-0.373974	0.363801
OPA1 KD	-0.030217	-0.326781	0.693159
OPA1 KD	-0.144058	-0.630867	0.0479861
OPA1 KD	-0.0508173	-0.410162	0.729585
OPA1 KD	-0.289946	-0.0811808	0.287928
OPA1 KD	-0.0616685	-0.416679	0.70872
OPA1 KD	-0.143374	-0.445869	0.360892
OPA1 KD	-0.21645	-0.299464	0.48516
OPA1 KD	-0.12446	-0.309977	0.384381
OPA1 KD	-0.367699	0.104762	0.353562
OPA1 KD	-0.156056	-0.341737	0.482306
OPA1 KD	-0.123337	-0.413391	0.542938
OPA1 KD	0.0389565	-0.616247	0.350737
OPA1 KD	0.0448462	-0.395006	0.670146
OPA1 KD	-0.155206	-0.0296566	0.20279
OPA1 KD	-0.0676815	-0.266503	0.230205
OPA1 KD	-0.111105	-0.572741	-0.206415
OPA1 KD	-0.0514529	-0.321651	0.454277
OPA1 KD	-0.0358572	-0.276713	0.435685
OPA1 KD	0.0475207	-0.391297	0.388408
OPA1 KD	-0.238543	-0.0794372	0.257279
OPA1 KD	0.00220172	-0.545295	0.481681
OPA1 KD	-0.0655265	-0.518136	0.631972
OPA1 KD	-0.169908	-0.211982	0.483614
OPA1 KD	-0.104461	-0.2682	0.149869
OPA1 KD	-0.125996	-0.246498	0.438342
OPA1 KD	-0.244884	-0.0732635	0.121732
OPA1 KD	-0.102253	0.0950115	0.305575
OPA1 KD	-0.219912	-0.220395	0.50575
OPA1 KD	-0.158034	-0.348438	0.38071
OPA1 KD	-0.111817	-0.439072	0.407094
OPA1 KD	-0.130508	-0.341164	0.759257
OPA1 KD	0.109159	-0.419379	0.529606
OPA1 KD	-0.0408126	-0.451329	0.700752
OPA1 KD	-0.249412	-0.0731088	0.344888
OPA1 KD	0.490118	0.0387608	0.351345
OPA1 KD	0.313974	-0.166037	0.156428
OPA1 KD	0.0211654	-0.300725	0.72616
OPA1 KD	-0.170119	-0.273148	0.35087
OPA1 KD	-0.220548	-0.200432	0.287733
OPA1 KD	-0.22309	-0.325442	0.410183
OPA1 KD	-0.260914	-0.363874	0.219354
OPA1 KD	0.0682747	-0.493894	0.397228
OPA1 KD	0.0508208	-0.574628	0.352188
OPA1 KD	-0.637866	0.0654793	0.23349
OPA1 KD	-0.191481	-0.131044	0.352551
OPA1 KD	-0.215376	-0.150255	0.455269
OPA1 KD	-0.181628	-0.187439	-0.12501
OPA1 KD	0.0304556	-0.463745	0.632777
OPA1 KD	0.506043	-0.211839	0.122151
OPA1 KD	-0.264672	-0.19136	0.540626
OPA1 KD	-0.0467329	-0.425308	0.868159
OPA1 KD	-0.108102	-0.191459	0.230585
OPA1 KD	-0.0915251	-0.482207	0.450503
OPA1 KD	0.00825594	-0.115092	0.231273
OPA1 KD	-0.0777481	-0.472426	0.543957
OPA1 KD	0.412739	0.169231	0.0927776
OPA1 KD	-0.036403	-0.320184	0.718971
OPA1 KD	-0.214041	-0.223384	0.669361
OPA1 KD	-1.03382	0.267682	0.108911
OPA1 KD	-0.0220465	-0.469928	0.520945
OPA1 KD	-0.0380607	-0.371103	0.454922
OPA1 KD	-0.334742	-0.215995	0.520695
OPA1 KD	-0.359604	-0.330048	0.379116
OPA1 KD	-0.190653	-0.390559	0.163989
OPA1 KD	-0.017094	-0.454441	0.764917
OPA1 KD	-0.0299609	-0.384582	0.523907
OPA1 KD	0.0576566	-0.398042	0.695167
OPA1 KD	-0.0925309	-0.50701	0.566376
OPA1 KD	-0.433118	-0.181832	0.545228
OPA1 KD	0.0401804	-0.411795	0.466372
OPA1 KD	-0.0305182	-0.303993	-0.0146682
OPA1 KD	0.0871301	-0.356553	0.444119
OPA1 KD	0.0314243	-0.3781	0.807415
OPA1 KD	0.0468642	-0.0733782	0.419138
OPA1 KD	-0.0658313	-0.471049	0.355701
OPA1 KD	-0.261362	-0.250827	0.259015
OPA1 KD	-0.0231565	-0.438678	0.541714
OPA1 KD	0.152222	-0.156378	0.440483
OPA1 KD	-0.411398	0.0262222	0.236195
OPA1 KD	-0.22376	-0.184981	0.449306
OPA1 KD	0.0263539	-0.563841	0.377
OPA1 KD	-0.222601	-0.347862	0.414471
OPA1 KD	-0.446217	-0.0091682	0.473641
OPA1 KD	-0.0262596	-0.24744	0.314307
OPA1 KD	-0.0318055	-0.200022	0.412692
OPA1 KD	0.291817	-0.157214	0.404353
OPA1 KD	0.266727	-0.298668	0.27773
OPA1 KD	-0.14597	-0.197366	0.481081
OPA1 KD	0.0434649	-0.477479	0.557667
OPA1 KD	0.130162	-0.0817216	0.269361
OPA1 KD	0.0369149	-0.287581	0.460468
OPA1 KD	-0.0392165	-0.367646	0.438043
OPA1 KD	-0.400319	-0.198269	0.287597
OPA1 KD	-0.0475289	-0.431991	0.307047
OPA1 KD	-0.283528	-0.330815	0.251217
OPA1 KD	0.0731938	-0.471619	0.305626
OPA1 KD	-0.0938977	-0.3342	0.607113
OPA1 KD	0.0756063	-0.265719	0.374754
OPA1 KD	0.0288697	-0.140027	0.176529
OPA1 KD	0.129645	-0.561006	0.212865
OPA1 KD	0.0667215	-0.153962	0.0488032
OPA1 KD	-0.0346424	-0.360502	0.248098
OPA1 KD	-0.378466	-0.133264	0.442378
OPA1 KD	-0.240328	-0.183375	0.334826
OPA1 KD	-0.0514105	-0.396935	0.48127
OPA1 KD	-0.273739	0.0145107	0.260708
OPA1 KD	-0.0190903	-0.248379	0.382918
OPA1 KD	-0.25189	-0.0547799	0.121716
OPA1 KD	0.0716464	-0.409272	0.294665
OPA1 KD	0.376365	-0.123358	0.211579
OPA1 KD	0.0999587	-0.703783	0.115914
OPA1 KD	0.433745	-0.309436	0.133808
OPA1 KD	0.00961022	-0.391617	0.503802
OPA1 KD	-0.1077	0.0577589	0.0584513
OPA1 KD	-0.10851	-0.134118	0.307025
OPA1 KD	-0.0197808	-0.227125	0.353677
OPA1 KD	-0.0370371	-0.227534	0.337038
OPA1 KD	-0.587208	-0.124181	0.150149
OPA1 KD	0.14524	-0.17083	0.0813533
OPA1 KD	0.52535	-0.309738	-0.104831
OPA1 KD	0.155641	-0.485554	0.33463
OPA1 KD	-0.0036034	-0.322808	0.555492
OPA1 KD	0.564684	-0.0260443	-0.274934
OPA1 KD	-0.00673783	-0.315761	0.409572
OPA1 KD	0.0320388	-0.352705	0.483728
OPA1 KD	-0.343672	-0.196459	0.497493
OPA1 KD	0.0599997	-0.308956	0.325814
OPA1 KD	0.154203	-0.255818	0.168031
OPA1 KD	-0.0394084	-0.209745	0.276277
OPA1 KD	-0.30296	-0.129467	0.309948
OPA1 KD	0.164966	-0.222814	0.219921
OPA1 KD	-0.19954	-0.327626	0.606964
OPA1 KD	-0.136867	-0.426126	0.440683
OPA1 KD	-0.202021	-0.204955	0.266055
OPA1 KD	0.0807807	-0.131074	0.0527
OPA1 KD	0.381766	-0.134411	0.0344245
OPA1 KD	0.217801	-0.22124	0.125145
OPA1 KD	-0.0996579	-0.204085	0.344286
OPA1 KD	0.192083	-0.198137	0.0947316
OPA1 KD	-0.258068	-0.126803	0.23432
OPA1 KD	-0.999549	0.345866	0.145379
OPA1 KD	0.0738705	-0.169867	0.00711259
OPA1 KD	0.301285	-0.296607	0.154766
OPA1 KD	-0.0619065	-0.5315	0.69846
OPA1 KD	0.382025	-0.214697	-0.138461
OPA1 KD	-0.0261727	-0.598335	0.482447
OPA1 KD	-0.0673811	-0.501781	0.771739
OPA1 KD	-0.26569	-0.15792	0.364816
OPA1 KD	0.0375076	-0.189852	0.133512
OPA1 KD	-0.273617	-0.303018	0.587804
OPA1 KD	0.90295	-0.0772449	-0.2453
OPA1 KD	-0.0295295	-0.33035	0.239655
OPA1 KD	-0.0685377	-0.474369	0.62436
OPA1 KD	-0.0425778	-0.432901	0.581891
OPA1 KD	-1.03049	0.238347	0.00669271
OPA1 KD	0.463958	-0.167219	-0.00642575
OPA1 KD	-0.0220387	-0.231292	0.553777
OPA1 KD	0.351577	-0.206559	0.0908913
OPA1 KD	0.014224	-0.253423	0.151326
OPA1 KD	-0.43202	-0.13213	0.18385
OPA1 KD	0.106135	-0.149897	0.168102
OPA1 KD	0.420763	-0.102621	-0.092445
OPA1 KD	0.317025	-0.188679	0.133439
OPA1 KD	-0.113091	-0.122524	0.0288291
OPA1 KD	0.340274	-0.164565	-0.0406438
OPA1 KD	0.442412	-0.128834	-0.198626
OPA1 KD	-0.337485	-0.137502	0.306454
OPA1 KD	-0.238272	-0.161768	0.251163
OPA1 KD	-0.0634867	-0.31868	0.649365
OPA1 KD	-0.189289	-0.172078	0.166907
OPA1 KD	-0.0432606	-0.125241	0.289499
OPA1 KD	-0.159461	-0.436393	0.293583
OPA1 KD	-0.0530517	-0.186595	0.233704
OPA1 KD	0.128799	-0.278837	0.433614
OPA1 KD	-0.420654	-0.139351	0.280029
OPA1 KD	-0.0388727	-0.413778	0.745217
OPA1 KD	0.102738	-0.182802	0.102586
OPA1 KD	0.316557	-0.311937	0.0371858
OPA1 KD	-0.158094	-0.375837	0.760992
OPA1 KD	0.0734917	-0.170435	0.0907854
OPA1 KD	0.171977	-0.192727	0.302885
OPA1 KD	0.12686	-0.170627	0.159076
OPA1 KD	0.00902433	-0.43563	0.739609
OPA1 KD	0.258754	-0.192636	0.0566145
OPA1 KD	0.0298657	-0.413056	0.527664
OPA1 KD	0.179509	-0.177134	-0.0882096
OPA1 KD	-0.137958	-0.544614	0.331182
OPA1 KD	-0.343648	-0.204883	0.669484
OPA1 KD	0.422399	-0.233766	-0.0642239
OPA1 KD	-0.029342	-0.479514	0.744755
OPA1 KD	0.0299259	-0.211075	0.117939
OPA1 KD	-0.0192604	-0.162487	0.157583
OPA1 KD	0.429675	-0.144913	0.0903442
OPA1 KD	-0.0101468	-0.394179	0.734785
OPA1 KD	-1.027	0.282933	0.110585
OPA1 KD	0.382175	-0.0992084	-0.217251
OPA1 KD	0.328832	-0.237088	-0.0334266
OPA1 KD	-0.0846521	-0.398947	0.521599
OPA1 KD	-0.0112014	-0.482105	0.672519
OPA1 KD	-0.61388	0.00371799	0.389267
OPA1 KD	-0.0292125	-0.419745	0.678185
OPA1 KD	0.0168644	-0.175465	0.127254
OPA1 KD	0.226515	-0.194435	-0.0788737
OPA1 KD	0.082664	-0.0618516	0.036772
OPA1 KD	-0.0374031	-0.521223	0.652556
OPA1 KD	0.047742	-0.300591	0.465935
OPA1 KD	0.56632	-0.126067	0.0351691
OPA1 KD	0.11809	-0.324958	0.099297
OPA1 KD	0.658532	-0.127168	-0.11201
OPA1 KD	0.391534	-0.173298	-0.0463908
OPA1 KD	-0.0138378	-0.405151	0.810319
OPA1 KD	-0.071327	-0.850572	0.0691625
OPA1 KD	-0.0165987	-0.327652	0.534228
OPA1 KD	-0.166477	-0.401485	0.588589
OPA1 KD	0.0790521	-0.245089	0.345002
OPA1 KD	-1.00452	0.224311	-0.0678775
OPA1 KD	-0.135006	-0.379178	0.764351
OPA1 KD	-0.0116586	-0.210627	0.245221
OPA1 KD	-1.00924	0.326275	0.12771
OPA1 KD	0.804827	-0.0326219	-0.290313
OPA1 KD	0.580854	-0.154308	0.162361
OPA1 KD	-0.0884029	-0.213577	0.297857
OPA1 KD	0.0840028	-0.322636	0.774931
OPA1 KD	0.183082	-0.278257	0.3262
OPA1 KD	0.558553	-0.137222	0.202994
OPA1 KD	0.872755	0.156428	-0.522202
OPA1 KD	0.799997	-0.0605434	-0.0212696
OPA1 KD	0.269076	-0.0391318	0.201445
OPA1 KD	0.0746892	-0.301718	0.516937
OPA1 KD	0.33417	-0.157158	-0.144749
OPA1 KD	0.382907	-0.245596	0.305848
OPA1 KD	-0.0471925	-0.246536	0.430125
OPA1 KD	0.178893	-0.316343	0.234192
OPA1 KD	0.163687	-0.265351	0.33213
OPA1 KD	-0.0462997	-0.6047	0.50973
OPA1 KD	0.342375	-0.192626	0.0366398
OPA1 KD	0.357707	0.198389	0.0317862
OPA1 KD	-0.358328	0.0499649	0.247259
OPA1 KD	-0.418672	-0.0118069	0.3244
OPA1 KD	-0.363043	-0.0753731	0.164791
OPA1 KD	-0.298224	-0.223383	0.480939
OPA1 KD	-0.977756	0.40571	0.191057
OPA1 KD	0.00295888	-0.436975	0.605254
OPA1 KD	-0.295526	-0.30318	0.600748
OPA1 KD	-0.367211	-0.027255	0.365116
OPA1 KD	-0.0615228	-0.360926	0.741407
OPA1 KD	-0.402063	-0.00472854	-0.0410365
OPA1 KD	-0.0906827	-0.369392	0.795018
OPA1 KD	0.176004	0.113919	0.568322
OPA1 KD	0.312455	-0.185113	0.314362
OPA1 KD	-0.0135334	-0.352253	0.637282
OPA1 KD	-0.126439	-0.342099	0.472971
OPA1 KD	0.694732	0.0932773	-0.0614969
OPA1 KD	0.0483081	-0.246358	0.59042
OPA1 KD	-0.0665516	-0.221477	0.552216
OPA1 KD	-0.339509	-0.0949131	0.416855
OPA1 KD	0.531666	-0.0228699	0.199272
OPA1 KD	0.107823	-0.0179905	0.267493
OPA1 KD	0.304464	-0.0543603	0.262421
OPA1 KD	-0.550347	0.240293	0.169966
OPA1 KD	0.0568501	-0.364424	0.665228
OPA1 KD	0.401146	0.0788512	0.0692099
OPA1 KD	-0.264615	0.0264254	0.386923
OPA1 KD	0.259839	-0.0610831	0.48003
OPA1 KD	-0.040209	-0.299367	0.692851
OPA1 KD	0.446453	-0.123849	0.431673
OPA1 KD	0.258113	-0.106981	0.418776
OPA1 KD	0.00854332	-0.0632394	0.346979
OPA1 KD	0.588535	0.106603	-0.0458518
OPA1 KD	0.335935	-0.218032	0.413229
OPA1 KD	0.292874	0.0388011	0.619611
OPA1 KD	0.245997	0.162495	0.334552
OPA1 KD	-0.0741152	-0.172807	0.638813
OPA1 KD	0.587925	0.107719	-0.0953609
OPA1 KD	0.72525	0.0401766	-0.0222892
OPA1 KD	0.289044	-0.152354	0.638019
OPA1 KD	-0.0824343	0.271597	0.291019
OPA1 KD	-0.00562498	-0.163053	0.416894
OPA1 KD	-0.0663472	-0.365352	0.655273
OPA1 KD	0.27801	-0.312563	0.471581
OPA1 KD	-0.180762	-0.277024	0.588028
OPA1 KD	0.983616	-0.0953346	-0.356838
OPA1 KD	0.104677	-0.238951	0.553242
OPA1 KD	-0.315217	-0.148286	0.590167
OPA1 KD	-0.0069879	-0.365686	0.721549
OPA1 KD	0.252518	-0.00492055	0.562235
OPA1 KD	-1.01146	0.274957	0.0598416
OPA1 KD	0.0538784	-0.0317479	0.268347
OPA1 KD	-0.026416	-0.383383	0.634152
OPA1 KD	0.254128	-0.199362	0.419096
OPA1 KD	-0.264737	-0.215292	0.368263
OPA1 KD	-0.0473659	-0.434024	0.719215
OPA1 KD	0.191089	-0.318667	0.439612
OPA1 KD	0.0605131	-0.424165	0.627939
OPA1 KD	-1.02597	0.316978	0.178758
OPA1 KD	0.225288	-0.249333	0.54432
