# Supplementary material for: An interactive deep learning-based approach reveals mitochondrial cristae topologies
Source: PLoS Biol. 2023 Aug 31;21(8):e3002246. doi: 10.1371/journal.pbio.3002246 (PMC10470929; doi:10.1371/journal.pbio.3002246)
Supplement: S7 Data — This source file includes the data about Ward’s clustering. (XLSX) [file pbio.3002246.s025.xlsx]

## Sheet: Fig.6E
Type	Mitochondria Area	Mitochondria Volume	Crista Area	Crista Volume	Tubular Area Ratio	Tubular Volume Ratio	CJ Density	Mitochondria Aspect Ratio	MCI
Control	0.706926	1.0042	1.37829	1.03877	-0.187046	-0.13285	1.43965	-0.24532	-0.307558
Control	0.244665	0.625622	0.811759	0.875942	0.164394	-0.0231526	1.79096	-0.232773	-0.661523
Control	0.230411	0.592222	0.594391	0.780449	0.0739526	-0.143806	1.3101	-0.154158	-0.65038
Control	-0.24838	-0.0703891	0.381677	0.269013	0.0685894	0.125513	1.57771	-0.192674	-0.702117
Control	0.608535	0.358001	0.95979	0.940922	-0.841726	-0.845559	1.22982	-0.0372438	0.588996
Control	0.736226	1.16258	2.02931	1.68102	-0.17732	-0.142324	2.26023	-0.18322	-0.426058
Control	0.161716	0.473803	0.311979	0.625661	-0.265515	-0.56816	0.849317	-0.355581	-0.636968
Control	-0.270553	-0.110665	0.114518	0.14485	-0.460709	-0.524089	1.10237	-0.100186	-0.687188
Control	-0.158007	-0.18781	-0.0978346	-0.185599	-0.0544541	-0.0990973	1.47443	-0.273396	-0.2644
Control	-1.066	-0.993064	-0.917927	-0.908939	3.064	3.15519	1.84247	-0.241094	-0.794285
Control	0.445407	0.630175	0.864084	0.776315	-0.361939	-0.40193	1.78479	-0.484005	-0.319115
Control	0.0252151	0.0609489	0.515489	0.17952	-0.108555	0.0124874	2.00851	-0.286233	-0.316001
Control	0.086091	0.192958	1.02065	0.671206	-0.344163	-0.251316	3.02297	-0.284138	-0.407168
Control	-0.561668	-0.619074	-0.43309	-0.522183	1.01654	1.0189	1.37005	-0.143406	-0.300191
Control	0.116776	0.336935	0.695785	0.673475	-0.219056	-0.320708	2.37791	-0.326706	-0.553013
Control	0.218137	0.269392	0.799298	0.354642	-0.394512	-0.250856	1.20079	-0.231555	-0.243018
Control	1.0407	1.16396	0.929905	0.484355	-0.658459	-0.524264	-0.00535323	-0.354778	0.102702
Control	1.5482	2.31203	1.76018	1.62467	0.584788	0.323902	0.707503	0.231397	-0.258331
Control	0.495296	0.662576	1.36852	0.815838	-0.345865	-0.185091	2.21957	-0.40398	-0.267114
Control	0.264264	0.198673	0.62831	0.211313	0.121473	0.336809	1.05215	-0.28641	0.00502903
Control	-0.731725	-0.71354	-0.595236	-0.672387	1.05126	1.05493	1.87253	-0.276997	-0.585731
Control	-0.0196252	0.0577385	0.919564	0.638109	-0.157241	-0.125455	3.08161	-0.196822	-0.414945
Control	-0.0383334	0.268674	0.322527	0.440855	0.17979	-0.0660896	0.90826	-0.13671	-0.746105
Control	-0.420812	-0.420499	-0.392449	-0.440868	1.05361	0.860721	1.73095	-0.368595	-0.443645
Control	-0.0426887	0.0146434	-0.129892	-0.23375	1.45319	1.36731	2.18025	-0.38097	-0.391172
Control	0.53004	0.82603	1.95134	1.25845	-0.460238	-0.34031	1.86221	-0.305316	-0.407612
Control	-0.876936	-0.821123	-0.684117	-0.72793	1.87249	1.76188	1.65891	-0.290334	-0.735633
Control	0.499255	0.763798	1.27183	0.863629	-0.190849	-0.101988	1.17543	-0.424482	-0.388782
Control	-0.850309	-0.849044	-0.616073	-0.687666	1.60778	1.82382	1.8016	-0.364429	-0.520309
Control	0.740086	0.747896	1.43149	1.12236	-0.217126	-0.201469	1.60705	-0.446642	0.111148
Control	0.384729	0.512315	0.146626	0.552323	0.539419	-0.0757075	0.837219	-0.350382	-0.273207
Control	1.16325	1.87287	2.40861	1.91742	-0.215476	-0.191299	1.13065	0.204092	-0.428047
Control	0.557162	1.15898	0.953999	1.5703	-0.0594868	-0.441826	1.31183	-0.208685	-0.678214
Control	0.513608	0.543197	0.855863	0.651546	0.270366	0.322305	0.891544	-0.393781	-0.047619
Control	0.385818	1.07712	2.299	2.0212	-0.378021	-0.330205	2.55487	0.0402823	-0.834919
Control	0.496781	0.612014	1.71029	1.24344	-0.247416	-0.0142293	1.76092	-0.470702	-0.192232
Control	4.58685	3.07461	2.60706	1.62721	0.129815	0.127786	-0.507277	2.07108	5.43021
Control	1.75162	0.624537	0.50913	0.210729	-0.888989	-0.850782	-0.991604	1.94697	4.09776
Control	2.27297	1.26425	0.709021	0.37792	-0.786843	-0.771274	-0.810006	10.1394	3.38398
Control	3.43377	1.87076	1.13269	0.867494	-0.579868	-0.661522	-1.03777	-0.0455343	5.57957
Control	1.84545	0.493526	0.243263	-0.029216	-0.767093	-0.760662	-0.594116	3.45598	5.50813
Control	1.27718	0.880611	0.913773	0.408635	-0.713052	-0.678747	-0.794431	2.65111	1.21591
Control	-1.11302	-1.0196	-0.94957	-0.9661	-0.0360224	0.129306	2.12297	1.78854	-0.876946
Control	1.91999	0.943455	0.551838	0.165499	-0.275892	-0.256775	-1.07607	1.70744	3.27592
Control	3.23234	2.03289	2.02279	1.44133	-0.443153	-0.360116	-0.116146	2.95142	4.15324
Control	2.51746	1.18147	1.54137	0.99296	-0.71029	-0.657091	0.163726	1.71387	4.78942
Control	1.31588	0.584084	0.628206	0.973547	-0.759927	-0.832667	-0.258536	3.25618	2.31539
Control	-1.06699	-0.983639	-0.930284	-0.926488	-1.20764	-1.11929	-1.44623	0.122402	-0.842104
Control	1.09396	0.146188	0.129564	-0.0836805	-0.345258	-0.367456	0.0150388	3.00474	3.59562
Control	-0.670057	-0.900036	-0.922322	-0.945541	1.11314	1.15942	0.68601	3.61059	0.95251
Control	1.29351	0.589933	1.1936	0.709336	-0.695515	-0.665716	0.378661	2.18826	2.2027
Control	2.39027	1.58033	1.24024	0.806716	0.419314	0.166488	-0.30965	4.54243	2.72779
Control	0.996062	0.0943525	-0.944245	-0.973537	1.82845	1.83957	-1.03522	11.3088	3.39584
Control	0.185967	0.0280789	0.0859765	-0.23229	1.15692	1.05828	-0.291046	1.34491	0.192338
Control	1.36033	0.834112	1.10265	0.37446	-0.279691	-0.0374413	0.834372	1.49167	1.60187
Control	-0.227098	-0.244151	-0.289867	-0.433835	0.126812	0.0801585	0.0920705	-0.404714	-0.323725
Control	-0.28352	-0.371826	-0.282887	-0.514656	0.873647	1.0497	1.92407	-0.23074	-0.150316
Control	-0.0760467	-0.22667	-1.09739	-1.06615	0.508725	0.388341	-1.64493	-0.295337	0.0923822
Control	0.226452	0.13827	-0.52409	-0.639133	1.55544	1.52025	-0.21342	1.16443	0.0373394
Control	0.0227405	0.0386482	-0.575537	-0.538023	0.0611417	-0.230496	-0.48494	1.07582	-0.279082
Control	-0.161372	-0.0808595	-0.140284	-0.216719	0.571495	0.386235	1.03747	0.192822	-0.495237
Control	-0.25036	-0.383287	-0.228183	-0.375012	0.0769642	0.0327514	1.30147	-0.197141	0.000686883
Control	1.55939	1.0348	0.640719	0.199854	-0.134175	-0.133114	0.640634	1.68274	1.65723
Control	-0.268474	-0.266731	-0.75821	-0.82886	0.817331	0.725571	-0.634276	-0.301394	-0.38562
Control	-0.304703	-0.340871	0.0751701	-0.227279	0.161163	0.224382	2.74331	-0.331002	-0.305667
Control	-0.581762	-0.622289	-0.664624	-0.69917	1.63219	1.52043	1.64843	0.0281792	-0.362906
Control	-0.178298	-0.216854	-0.530243	-0.628708	0.994727	0.776088	0.529422	0.0394892	-0.251559
Control	-0.150781	-0.218102	-0.807795	-0.862698	1.35088	1.356	-1.05191	-0.182129	-0.167995
Control	-0.842687	-0.876444	-0.847556	-0.883078	2.91771	3.04747	1.96357	-0.351348	-0.348275
Control	0.0911393	-0.0643427	-1.03106	-1.02573	3.064	3.15519	-0.887899	-0.368753	0.153839
Control	2.52598	1.2197	0.487517	0.284809	1.91683	1.56036	1.24683	2.6847	4.6376
Control	3.95196	2.75093	2.28452	1.28126	0.660124	0.835458	1.46626	3.95535	4.31956
Control	0.84214	0.378442	0.213222	-0.0292834	2.10821	2.21045	1.64747	1.52876	1.29037
Control	0.347511	-0.17094	-0.313754	-0.501354	2.27152	2.49049	1.50534	1.28943	1.59567
Control	3.87524	3.90861	4.88844	3.41677	-0.198592	-0.145269	1.70316	-0.228106	1.83515
Control	4.58388	3.07319	2.48695	1.67469	0.724823	0.713776	1.44629	1.02394	5.42461
Control	0.320884	0.331991	0.517041	0.2769	0.166268	0.115883	2.28919	0.24653	-0.11761
Control	1.18681	0.360514	0.352515	0.010509	1.76944	1.82569	1.27337	2.24017	2.78484
Control	-0.0983184	-0.307111	-0.197005	-0.335916	0.400373	0.36204	1.66491	-0.29671	0.286371
Control	-0.115146	-0.132019	-0.803814	-0.915276	-0.014896	-0.0678808	-1.46762	-0.210455	-0.275713
Control	2.53231	1.79434	0.553389	0.350036	0.778331	0.5348	0.233937	0.674395	2.56857
Control	-0.58681	-0.669274	-0.756607	-0.786641	3.064	3.15519	1.91284	-0.267038	-0.199909
Control	-0.392601	-0.367213	-0.466232	-0.55856	1.14602	0.890036	0.297165	0.166347	-0.494104
Control	1.66728	1.51615	0.980369	0.532416	1.30155	1.30156	1.69567	1.2313	0.880204
Control	-0.236304	-0.293159	-0.415251	-0.432218	0.511497	0.360269	0.756199	-0.311752	-0.2263
Control	-0.027544	-0.128125	-0.2272	-0.553459	-0.540886	-0.431595	0.00876179	0.270253	-0.0358819
Control	-0.127915	-0.207911	-0.267892	-0.487671	0.834265	1.03293	1.46567	0.18779	-0.126314
Control	1.50376	1.38932	1.32038	0.600362	-0.252095	-0.137641	0.933517	1.01921	0.729249
Control	2.66376	1.71579	0.915686	0.507633	0.768989	0.76528	0.425852	0.943446	3.21997
Control	0.263572	-0.188894	-0.246228	-0.533193	0.125133	0.173023	-0.391338	0.889216	1.29035
Control	0.139444	-0.114999	-0.524762	-0.657693	0.977983	1.14738	0.272773	1.27351	0.472813
Control	-0.446845	-0.613828	-0.910068	-0.909164	3.064	3.15519	0.416245	-0.428418	0.152627
Control	-0.170776	-0.102876	-0.6366	-0.752197	1.74674	1.79231	0.0927695	0.0490348	-0.476875
Control	-0.733507	-0.753584	-0.893057	-0.904221	3.064	3.15519	-0.140821	-0.336194	-0.445092
Control	2.53657	1.71483	0.994019	0.485793	0.889665	0.973297	0.930828	1.5989	2.80375
Control	-0.267484	-0.322909	-0.909706	-0.951832	1.77492	1.79105	-0.819959	-0.209204	-0.240838
Control	0.345234	0.156155	-0.398085	-0.616035	0.354526	0.548137	-0.247635	-0.323276	0.331947
Control	2.03996	1.96427	0.997069	0.605597	0.537421	0.404799	0.652401	1.75436	0.956833
Control	0.741175	0.790884	0.543979	0.310131	-0.0148645	-0.111552	0.867009	-0.13552	0.043681
Control	-0.135339	0.103626	-0.273476	-0.461225	0.529605	0.362765	0.327202	-0.0717976	-0.72117
Control	-0.922172	-0.948661	-1.03814	-1.02081	3.064	3.15519	0.221911	-0.197125	-0.325961
Control	-0.575427	-0.611922	-0.799678	-0.842476	2.96274	3.05325	0.985451	-0.429312	-0.376217
Control	-0.0729782	-0.037575	0.116379	-0.367125	-0.659509	-0.507272	0.558437	-0.350453	-0.36512
Control	-1.14726	-1.10505	-1.06854	-1.04791	3.064	3.15519	-0.428296	-0.53863	-0.494349
Control	1.98809	1.63941	1.81902	1.11521	-0.150898	-0.202543	1.11174	0.410653	1.41961
Control	-0.00863782	0.253052	-0.0453024	-0.0143191	0.788696	0.388023	1.17458	-0.252967	-0.676682
Control	-0.281441	-0.221222	-0.111898	-0.413141	-0.28807	-0.274538	1.07351	-0.200164	-0.517802
Control	-0.291736	-0.213364	-0.1908	-0.370878	0.412314	0.309226	1.96837	-0.138824	-0.558434
Control	-0.732715	-0.823541	-1.01172	-0.998231	2.06552	2.17252	-0.321325	0.394817	-0.0984114
Control	0.775028	0.420117	-0.109417	-0.352453	1.78834	1.85408	0.601056	0.74632	0.932426
Control	0.642289	0.542048	-0.416647	-0.601116	0.688535	0.559312	-0.643797	0.298224	0.258582
Control	-0.742712	-0.794174	-0.989073	-0.976166	3.064	3.15519	-0.937327	-0.287424	-0.304154
Control	0.140236	-0.206224	-0.7124	-0.832568	2.40702	2.53394	-0.15023	0.103119	0.828388
Control	0.240409	0.137611	-0.594512	-0.67942	3.064	3.15519	0.569251	0.229396	0.076922
Control	0.57389	0.688779	0.687719	0.825297	-0.40131	-0.376424	0.120046	-0.433672	-0.14853
Control	0.627243	0.607366	0.52278	0.913757	-0.340208	-0.451106	0.100272	-0.00430674	0.0987
Control	0.315737	0.640925	0.722981	1.45312	-0.307052	-0.515581	0.432408	0.039305	-0.562968
Control	1.03892	1.58707	1.98494	1.861	-0.447957	-0.36011	0.832851	0.19463	-0.366467
Control	0.222196	0.319855	0.420146	0.614539	-0.23417	-0.243842	0.45522	-0.452351	-0.317769
Control	-0.90584	-0.815201	-0.921805	-0.894941	3.064	3.15519	0.839219	-0.0211551	-0.853385
Control	1.23976	1.11677	1.17855	1.02588	0.519059	0.590905	0.397428	1.39192	0.605306
Control	0.407496	0.737017	0.904828	1.40365	-0.369003	-0.477946	0.27517	0.0400702	-0.515058
Control	0.731178	1.08087	1.22581	1.00082	-0.365848	-0.177879	0.52669	-0.414563	-0.35119
Control	1.10643	1.4794	0.56068	0.571983	0.27865	0.327435	-0.0202821	-0.425268	-0.160873
Control	2.63179	4.21032	3.3407	3.72578	-0.131987	-0.206508	0.699331	1.03518	-0.197302
Control	0.897473	1.08375	0.0249646	0.424857	0.673154	0.387984	-0.592243	0.216692	-0.063433
Control	0.404724	0.880048	0.311772	1.10694	0.513901	0.0577076	-0.598436	-0.200792	-0.659014
Control	1.43001	2.05275	2.36296	2.53689	-0.126829	0.0442524	0.168694	-0.212707	-0.211286
Control	1.59077	2.41635	1.32721	1.74	0.0879144	-0.0334578	-0.15007	-0.230611	-0.280771
Control	1.19393	1.63201	1.63635	1.44921	-0.524256	-0.388799	0.0728254	0.183707	-0.176933
Control	0.364635	0.559808	0.0231032	0.0794884	0.630758	0.365073	0.203156	0.858933	-0.378949
Control	1.43665	1.82081	1.48558	1.31552	-0.292885	-0.148279	0.241886	0.0276496	0.0163971
Control	1.43536	2.42031	1.52885	1.74131	1.43972	1.64891	-0.298051	-0.357499	-0.470435
Control	0.841744	1.50043	1.38806	2.23178	-0.561843	-0.664228	0.193171	0.0640306	-0.56552
Control	-0.88733	-0.959019	-0.772533	-0.746557	1.07006	0.782809	0.923695	-0.0658216	-0.0402162
OPA1 KD	0.300592	0.0607423	0.795006	1.15692	-0.411036	-0.65162	0.809768	0.212016	0.459958
OPA1 KD	-0.410122	-0.307223	-0.392139	-0.153469	0.314575	-0.305771	-0.212334	0.412757	-0.665296
OPA1 KD	0.394727	-0.0343862	0.215342	0.206527	0.0101626	0.111164	0.0549423	0.087286	1.14642
OPA1 KD	0.539344	-0.0691798	0.116534	0.0540311	0.0496407	0.301401	-0.830069	0.286857	1.97584
OPA1 KD	-0.691636	-0.679951	-0.612351	-0.545348	-0.198999	-0.486131	0.122296	0.616958	-0.55702
OPA1 KD	-1.35593	-1.24631	-1.07242	-1.03755	-1.15193	-1.09769	-1.25538	-0.542364	-0.373747
OPA1 KD	-0.945632	-0.966404	-0.901433	-0.927386	1.6214	1.71407	0.319799	-0.270243	-0.337706
OPA1 KD	0.065997	0.0770654	-0.0201221	0.226749	-0.446068	-0.694901	0.19132	1.09973	-0.247988
OPA1 KD	-0.0167546	-0.218003	-0.232061	-0.18297	-0.790066	-0.627526	-0.308124	0.366704	0.268275
OPA1 KD	0.315539	0.143188	0.448894	0.659724	0.343126	0.278941	-0.374778	0.487015	0.277449
OPA1 KD	-0.0916864	-0.307377	-0.179218	-0.184633	-0.0500747	0.133764	-0.0446411	0.744749	0.312464
OPA1 KD	-0.833086	-0.806771	-0.792749	-0.675061	-0.812623	-0.854017	-0.186919	-0.256646	-0.625304
OPA1 KD	0.181018	-0.186893	0.527123	0.629301	0.470767	0.716851	-0.690456	0.0156203	0.915153
OPA1 KD	-0.711631	-0.689109	-0.360392	-0.241637	0.243175	0.157168	0.477901	-0.190471	-0.596022
OPA1 KD	-1.08748	-1.08932	-1.1081	-1.06009	-1.29777	-1.17754	-1.30916	-0.483134	-0.210645
OPA1 KD	-0.438432	-0.506788	-0.397672	-0.249366	0.0114294	-0.325634	0.0464712	0.214753	-0.247052
OPA1 KD	-0.0446684	-0.139154	0.134941	0.1808	0.155918	0.289573	-0.124628	-0.442109	-0.058118
OPA1 KD	-0.705593	-0.678845	-0.481434	-0.520925	0.49471	0.3887	0.667963	-0.348878	-0.607935
OPA1 KD	-1.05719	-1.08244	-0.869117	-0.894492	1.37514	1.38994	0.0203668	-0.334326	-0.0459963
OPA1 KD	-0.833185	-0.875798	-0.529416	-0.55465	-0.719792	-0.648859	-1.34129	-0.39828	-0.304771
OPA1 KD	-0.658575	-0.747563	-0.527658	-0.480908	-0.905091	-0.744263	0.619291	-0.454622	-0.151212
OPA1 KD	-0.797451	-0.775971	-0.527193	-0.486053	-0.709384	-0.612731	0.631979	-0.529678	-0.605425
OPA1 KD	-1.02393	-1.055	-0.917255	-0.886381	-1.29777	-1.17754	-0.615879	-0.388076	-0.0943361
OPA1 KD	-0.458328	-0.446023	-0.364684	-0.377416	-0.657922	-0.524147	0.260607	-0.327876	-0.488613
OPA1 KD	-0.725687	-0.80217	-0.906397	-0.842432	-0.952835	-0.831847	-1.16179	-0.327903	-0.183974
OPA1 KD	-1.11282	-1.11135	-0.844506	-0.83268	-0.595953	-0.619064	3.67694	-0.237878	-0.155277
OPA1 KD	-1.01462	-1.01425	-0.997294	-0.971695	-1.08669	-1.01467	-1.05058	-0.483357	-0.39721
OPA1 KD	-0.430414	-0.469296	-0.501909	-0.424668	0.737958	0.614174	-0.616058	-0.321697	-0.337967
OPA1 KD	-1.20339	-1.17692	-1.04424	-1.02117	-1.10792	-1.02035	-0.618691	-0.225527	-0.0203352
OPA1 KD	-0.936129	-0.8946	-0.755108	-0.663782	-0.435715	-0.510561	0.703193	-0.347618	-0.681711
OPA1 KD	-0.872383	-0.872128	-0.880854	-0.880516	-0.270959	-0.104974	-0.448985	-0.515113	-0.509527
OPA1 KD	-0.620267	-0.638832	-0.573055	-0.522812	-0.232963	-0.27671	-0.0402651	-0.440784	-0.444044
OPA1 KD	-0.297675	-0.517512	-0.683703	-0.741412	0.974951	1.09358	-1.11541	0.283969	0.356677
OPA1 KD	-0.910987	-0.882073	-0.663538	-0.636257	-0.378506	-0.324016	-0.454947	-0.385505	-0.631115
OPA1 KD	-1.06669	-1.04396	-0.818808	-0.795292	-0.76841	-0.568317	-0.272541	-0.604391	-0.487518
OPA1 KD	-0.848626	-0.846186	-0.671656	-0.632145	-1.27179	-1.15918	1.64102	-0.445664	-0.525959
OPA1 KD	-0.750136	-0.814259	-0.660178	-0.658097	-1.18789	-1.07114	-0.906706	-0.389103	-0.236716
OPA1 KD	0.144789	0.0820531	-0.326009	-0.236019	0.814442	0.316881	-0.168786	0.56626	-0.0563143
OPA1 KD	-0.469117	-0.488692	-0.0637611	0.234411	0.0285235	-0.0726184	0.150145	-0.18177	-0.4056
OPA1 KD	-0.678867	-0.673354	-0.183355	-0.0429894	-0.117021	-0.157269	3.97623	-0.302383	-0.534394
OPA1 KD	-0.629077	-0.533396	-0.349017	-0.193014	-0.458868	-0.39753	-0.75246	-0.368889	-0.758176
OPA1 KD	-0.487132	-0.525155	-0.271615	-0.240828	-0.475719	-0.305054	-0.623201	-0.466031	-0.354873
OPA1 KD	-0.484361	-0.431202	-0.305533	-0.0439331	-0.661114	-0.775684	0.00747223	-0.15878	-0.598147
OPA1 KD	-0.160778	-0.126834	-0.494774	-0.470976	0.57121	0.618909	-0.433036	-0.11985	-0.405688
OPA1 KD	-0.949789	-0.895409	-0.719121	-0.554628	-1.11204	-1.08073	0.449451	-0.425323	-0.733744
OPA1 KD	-1.36226	-1.25364	-1.0522	-1.01587	-1.19811	-1.12621	0.117422	-0.201329	-0.259494
OPA1 KD	-0.641648	-0.736	-0.757641	-0.729907	-0.163144	-0.0948885	-0.611056	0.0424144	-0.13127
OPA1 KD	-0.388345	-0.16924	-0.0676389	0.214189	0.163231	0.187952	0.308588	-0.183501	-0.83937
OPA1 KD	-0.531379	-0.525388	-0.511681	-0.509286	-0.220328	-0.117302	-0.663836	-0.324827	-0.49746
OPA1 KD	-0.291835	-0.12145	0.13189	0.164825	0.980424	0.837866	-0.485579	-0.41229	-0.715049
OPA1 KD	0.255158	-0.0330263	0.0223277	-0.0344737	0.484448	0.690707	-1.18225	0.00123604	0.604971
OPA1 KD	-0.752512	-0.761601	-0.777548	-0.755028	0.042019	-0.0852967	-0.976473	-0.362238	-0.48823
OPA1 KD	-0.851794	-0.842657	-0.614574	-0.491693	-0.160476	-0.327971	0.0869557	-0.374543	-0.554839
OPA1 KD	-0.930883	-0.917869	-0.678636	-0.670477	-0.630709	-0.534287	0.472696	-0.450661	-0.550009
OPA1 KD	-1.17746	-1.14405	-1.05624	-1.0214	-0.850613	-0.715288	-1.46253	-0.499741	-0.291094
OPA1 KD	-0.558303	-0.663297	-0.411942	-0.378966	-1.19283	-1.0988	-0.114761	-0.209386	-0.106176
OPA1 KD	-1.03175	-1.00996	-0.995226	-0.968729	-1.15336	-1.08323	-0.746426	-0.290112	-0.52692
OPA1 KD	-0.273522	-0.333663	-0.585205	-0.611654	0.469845	0.546184	-0.772046	-0.363246	-0.229787
OPA1 KD	0.993983	0.10833	0.345122	0.804289	-0.991114	-1.03473	0.248807	0.63557	3.28767
OPA1 KD	0.748401	0.796431	0.654627	1.02594	-0.507655	-0.471918	-0.0827179	0.136951	0.050309
OPA1 KD	-0.541376	-0.584311	-0.77336	-0.706967	-1.00596	-0.890517	-1.62463	-0.199439	-0.349268
OPA1 KD	-0.625415	-0.530689	-0.518351	-0.35843	0.135974	-0.122855	-0.319552	-0.359414	-0.754407
OPA1 KD	-0.598293	-0.722552	-0.557854	-0.574423	0.217314	0.234145	0.275757	-0.192843	0.00216048
OPA1 KD	-0.870997	-0.780528	-0.7382	-0.739726	-0.0469843	-0.146824	-0.191356	-0.235801	-0.842641
OPA1 KD	-0.96335	-0.979693	-0.763277	-0.710067	0.162332	-0.0450513	1.27534	-0.332262	-0.346529
OPA1 KD	-0.694308	-0.763899	-0.440638	-0.319491	-1.097	-1.01003	0.790262	-0.437093	-0.233176
OPA1 KD	-0.826157	-0.888378	-0.697509	-0.593903	-1.24176	-1.14987	1.74081	0.161352	-0.192542
OPA1 KD	-0.908413	-0.893766	-0.819636	-0.800437	1.67147	1.82506	-0.963178	-0.24079	-0.566666
OPA1 KD	-0.481193	-0.611974	-0.419646	-0.354116	0.278174	0.272763	-0.563315	-0.334745	-0.00700134
OPA1 KD	-0.567904	-0.729291	-0.900244	-0.864181	0.112342	0.0291118	-0.447357	0.0833653	0.190695
OPA1 KD	-0.315789	-0.0719943	0.352309	0.808019	1.19698	0.572194	0.997955	-0.0628854	-0.830487
OPA1 KD	-0.806261	-0.726963	-0.670208	-0.644391	-1.20953	-1.08674	-0.727975	-0.365851	-0.790586
OPA1 KD	0.818087	0.955531	1.49861	1.90805	-0.848696	-0.743364	-0.459004	-0.303437	-0.043037
OPA1 KD	-0.901286	-0.928168	-0.853709	-0.832365	0.0769823	0.0681056	-1.16109	-0.313094	-0.344324
OPA1 KD	-1.17053	-1.11119	-1.13659	-1.09175	-1.29777	-1.17754	-1.71008	-0.263778	-0.598625
OPA1 KD	-0.129796	-0.285955	-0.403773	-0.443519	0.0415583	0.0990429	0.521005	-0.252394	0.0985823
OPA1 KD	-1.0175	-1.01069	-0.860793	-0.774643	-0.739746	-0.840915	0.610989	-0.475912	-0.440535
OPA1 KD	0.204576	0.214828	0.0103838	0.117371	0.235062	-0.0857717	-0.194613	0.762106	-0.176209
OPA1 KD	-1.17656	-1.1596	-1.02134	-0.960258	-0.949432	-0.98411	0.48937	-0.134047	-0.0446561
OPA1 KD	1.33855	0.817837	1.42296	1.98808	0.0734545	0.0205477	-0.915689	0.65369	1.57954
OPA1 KD	-0.665504	-0.739976	-1.00898	-0.963629	-0.89298	-0.918441	-1.28787	-0.478021	-0.219124
OPA1 KD	-0.951472	-0.989092	-1.07542	-1.04281	-0.139716	-0.430513	-1.412	-0.179109	-0.203261
OPA1 KD	-1.40096	-1.26251	-1.13442	-1.08986	3.064	3.15519	-1.18751	-0.483283	-0.573142
OPA1 KD	-0.83952	-0.845506	-0.772222	-0.730716	-0.975014	-0.972863	0.112079	-0.541797	-0.489822
OPA1 KD	-0.59463	-0.632299	-0.677447	-0.518251	-0.602223	-0.700069	-0.0510537	-0.523269	-0.374406
OPA1 KD	-1.11767	-1.0957	-1.01751	-0.993265	0.125583	0.218211	-0.876789	-0.410536	-0.372652
OPA1 KD	-1.22843	-1.14658	-1.05314	-1.01843	0.107087	0.208886	0.260607	-0.344225	-0.671336
OPA1 KD	-0.842786	-0.820684	-0.424196	-0.3081	0.0545586	-0.0567093	1.24865	-0.422264	-0.609125
OPA1 KD	-1.00908	-0.978755	-1.03633	-0.984862	-1.29777	-1.17754	-1.1143	-0.416534	-0.59941
OPA1 KD	-0.753403	-0.822982	-0.707384	-0.61226	-0.828055	-0.763758	-0.192963	-0.458915	-0.20541
OPA1 KD	-0.667186	-0.668328	-0.724602	-0.628932	-1.20829	-1.12579	-1.15374	-0.234057	-0.510263
OPA1 KD	-1.14776	-1.09829	-1.04378	-0.965089	-0.952559	-1.00108	0.161966	-0.549861	-0.559805
OPA1 KD	-1.3873	-1.25921	-1.10929	-1.07137	0.416557	0.444506	-1.21562	-0.467617	-0.469467
OPA1 KD	-0.626998	-0.622151	-0.382781	-0.208562	-0.82629	-0.873295	-0.218852	-0.451265	-0.521259
OPA1 KD	-0.286489	-0.151983	0.409753	0.695	0.217691	0.139891	1.08497	-0.385113	-0.655416
OPA1 KD	-0.42101	-0.331047	-0.222961	0.209403	-0.755036	-0.741297	-0.661994	-0.382169	-0.645977
OPA1 KD	-0.751918	-0.779474	-0.939488	-0.91595	-1.29777	-1.17754	-1.60237	-0.282281	-0.41171
OPA1 KD	0.053129	-0.22275	-0.0918886	0.194012	-0.182378	-0.148788	-1.1361	-0.31479	0.545109
OPA1 KD	-0.775872	-0.760306	-0.657179	-0.657086	-0.674325	-0.71525	0.929363	-0.189621	-0.582243
OPA1 KD	-0.67857	-0.58586	-0.504649	-0.521576	0.431757	0.222859	0.115359	-0.307634	-0.773892
OPA1 KD	-0.941573	-0.951019	-0.671398	-0.500163	-0.947269	-0.859631	-0.233738	-0.462467	-0.416182
OPA1 KD	-0.088024	-0.576405	-0.429729	-0.272891	-0.802127	-0.794531	0.413274	0.178684	1.94578
OPA1 KD	-0.562757	-0.653778	-0.390485	-0.369035	1.11691	1.30449	-0.847199	-0.39811	-0.166653
OPA1 KD	-0.719847	-0.819242	-0.700766	-0.712157	0.076311	0.0981928	-0.648229	-0.495245	-0.0575544
OPA1 KD	-0.804875	-0.815382	-0.699163	-0.550112	-1.14343	-1.06362	1.24461	-0.485568	-0.477094
OPA1 KD	-0.99948	-0.994075	-0.869738	-0.819041	-0.189833	-0.209665	0.178198	-0.362709	-0.45316
OPA1 KD	-1.18161	-1.19298	-1.09228	-1.06566	0.845674	0.705201	-0.885654	0.0378576	0.659874
OPA1 KD	-0.422	-0.530207	-0.0430274	0.125325	-0.172648	-0.215568	-0.19896	-0.479677	-0.104069
OPA1 KD	-0.239075	-0.475304	-0.583241	-0.425926	-0.28716	-0.384531	-0.155855	-0.246244	0.416066
OPA1 KD	0.442537	0.200067	0.283438	0.645501	-0.77874	-0.794261	-0.86583	0.135337	0.50986
OPA1 KD	0.187551	0.30805	0.272838	0.853833	-0.759529	-0.819266	-0.118526	0.555191	-0.372558
OPA1 KD	-0.880994	-1.03945	-0.938092	-0.89957	-0.211227	-0.372391	0.280497	0.933354	0.981758
OPA1 KD	-0.882974	-0.95827	-0.773153	-0.633606	-1.24865	-1.15574	0.202075	-0.533163	-0.0183066
OPA1 KD	0.462829	0.331397	-0.0146931	0.377381	0.0282101	-0.406739	-0.208082	1.69249	0.240227
OPA1 KD	-0.2952	-0.355551	-0.347052	-0.223324	-0.655939	-0.564774	-0.600879	-0.501183	-0.236051
OPA1 KD	-0.585821	-0.554092	-0.637945	-0.397391	-0.42353	-0.761419	-0.110308	-0.148693	-0.586091
OPA1 KD	-0.909007	-0.965354	-1.08416	-1.06654	0.540662	0.557712	0.500334	-0.329172	-0.126461
OPA1 KD	-0.612943	-0.548557	-0.53531	-0.368631	-0.429067	-0.678829	0.77393	-0.216726	-0.679393
OPA1 KD	-0.978297	-0.994054	-0.777134	-0.751567	0.124911	0.148979	0.953577	-0.45725	-0.330118
OPA1 KD	-0.532171	-0.532049	-0.218669	-0.0568976	-0.900198	-0.817422	0.834829	-0.444114	-0.48115
OPA1 KD	-0.761519	-0.756596	-0.869893	-0.820772	-0.646795	-0.64201	-0.897856	-0.193004	-0.542173
OPA1 KD	0.0453091	0.117673	-0.409564	-0.262196	-0.491199	-0.663168	-0.06639	0.705563	-0.371702
OPA1 KD	0.18765	0.108786	0.200813	0.249555	0.141693	-0.0389076	0.12303	0.268888	-0.000974394
OPA1 KD	-0.4708	-0.464127	-0.377093	-0.0424951	-1.10337	-1.09011	1.99348	0.59151	-0.478576
OPA1 KD	0.23833	0.170886	0.528261	0.736837	0.0604689	0.238804	0.488001	-0.0478947	-0.00310418
OPA1 KD	-0.51079	-0.332932	-0.213964	0.172532	-0.156635	-0.39452	0.28003	-0.272833	-0.847981
OPA1 KD	-0.97216	-1.01434	-0.982299	-0.964662	0.473174	0.51857	-0.705225	-0.309936	-0.122049
OPA1 KD	-0.512868	-0.481186	-0.56411	-0.582894	0.344888	0.278525	-0.439408	-0.430264	-0.558718
OPA1 KD	-0.828829	-0.871473	-0.620417	-0.528362	-0.755258	-0.653985	-0.060865	-0.553983	-0.307542
OPA1 KD	-0.351028	-0.408866	-0.169446	0.109574	0.845953	1.02435	-1.20203	-0.196046	-0.259815
OPA1 KD	-0.415269	-0.537093	-0.258068	-0.0644247	-0.375628	-0.280456	-0.313756	-0.153402	-0.0515514
OPA1 KD	-0.281738	-0.355637	-0.07586	0.102856	0.837569	0.937204	-0.131221	-0.317474	-0.192978
OPA1 KD	-0.344594	-0.476672	-0.332575	-0.26242	-0.750907	-0.843861	1.0887	-0.112732	-0.0114122
OPA1 KD	0.793241	0.381257	0.649043	1.01071	-0.730776	-0.67721	0.161177	0.355975	1.11108
OPA1 KD	-0.781811	-0.798443	-0.458787	-0.103453	-1.27726	-1.17075	3.06495	-0.365811	-0.454298
OPA1 KD	0.388788	0.511166	1.11434	1.94375	-0.848379	-0.843756	-0.14027	-0.416916	-0.26324
OPA1 KD	-0.647983	-0.721484	-0.628844	-0.518116	-0.885615	-0.839565	-0.0821753	-0.242131	-0.228206
OPA1 KD	0.176465	-0.032144	0.482812	0.736455	0.824416	1.01245	-0.371447	-0.0267599	0.33311
OPA1 KD	-0.315888	-0.408014	-0.103522	0.0949694	0.164853	0.271431	-0.683852	-0.371422	-0.145872
OPA1 KD	-0.351622	-0.497522	-0.350413	0.091689	-0.0577479	-0.437126	-0.241309	-0.145778	0.0419345
OPA1 KD	-0.0766407	-0.109555	-0.421404	-0.385325	-0.111275	-0.334877	-0.140153	-0.571935	-0.22223
OPA1 KD	-1.32079	-1.24527	-1.10096	-1.06818	1.2485	1.21254	0.951033	-0.429948	0.135572
OPA1 KD	0.545283	0.653258	0.595632	0.464784	-0.134873	-0.0514844	0.343395	-0.486777	-0.154336
OPA1 KD	0.56023	1.17579	1.11656	3.35686	-0.379891	-0.810223	0.204308	-0.261545	-0.687
OPA1 KD	-0.379634	-0.314917	-0.0335137	0.0259226	-1.09831	-1.03232	0.59942	-0.512382	-0.574814
OPA1 KD	-0.52544	-0.56677	-0.550201	-0.516925	-0.746816	-0.701167	-0.83626	-0.549364	-0.352019
OPA1 KD	1.69321	2.00171	2.37956	2.47928	0.00354087	-0.10062	0.475041	-0.10057	0.245731
OPA1 KD	-0.324005	-0.356713	-0.484071	-0.431678	-0.496536	-0.595299	-0.10237	-0.410953	-0.321722
OPA1 KD	-0.452685	-0.421562	-0.45584	-0.24649	-0.677153	-0.795091	-0.560288	-0.478655	-0.533028
OPA1 KD	-0.940584	-0.94054	-1.07356	-1.0482	0.283119	0.225995	-0.863878	-0.474235	-0.473895
OPA1 KD	-0.259763	-0.30356	0.0929049	0.0136321	-0.501262	-0.516372	-0.0427734	-0.511097	-0.269373
OPA1 KD	0.176465	0.406187	0.787044	0.44654	-0.370283	-0.282002	-0.0168009	-0.505574	-0.531135
OPA1 KD	-0.0865392	-0.183945	-0.303207	-0.173871	-0.00187157	-0.209379	0.0872293	-0.433473	-0.0651039
OPA1 KD	-0.499505	-0.583751	-0.761106	-0.788664	0.488076	0.531232	-0.161834	-0.261092	-0.19704
OPA1 KD	0.280498	0.337443	0.463112	0.47002	-0.343254	-0.42389	-0.1489	-0.483739	-0.219329
OPA1 KD	-1.03472	-1.02825	-1.10117	-1.06433	-0.385241	-0.513007	-0.731795	-0.370915	-0.412639
OPA1 KD	-0.877827	-0.814435	-0.814569	-0.804729	-0.581533	-0.496861	0.196776	-0.49374	-0.761427
OPA1 KD	-0.359837	-0.34808	-0.538464	-0.540203	0.320614	0.181687	0.0645449	-0.531569	-0.44799
OPA1 KD	0.509352	0.626542	0.492739	0.497746	0.24163	0.0801465	0.281324	-0.529393	-0.188083
OPA1 KD	0.990321	1.07778	1.46464	1.19898	-0.422627	-0.338718	0.105104	-0.145814	0.12521
OPA1 KD	0.459463	0.68723	0.81786	0.671094	-0.321424	-0.356236	0.0588506	-0.473908	-0.366753
OPA1 KD	-0.239768	-0.221256	-0.383194	-0.356071	0.0349439	-0.082408	-0.431664	-0.461948	-0.410679
OPA1 KD	0.464511	0.784093	0.594753	0.900793	-0.0446054	-0.31879	0.0144198	-0.3498	-0.471543
OPA1 KD	-0.234225	-0.143673	-0.573727	-0.597813	0.582474	0.541066	-0.127354	-0.264992	-0.551477
OPA1 KD	-1.25922	-1.20425	-1.12387	-1.07946	3.064	3.15519	-1.39212	-0.0466071	-0.116706
OPA1 KD	0.37592	0.528798	0.697801	0.545605	0.151737	0.191126	0.551132	-0.453791	-0.314658
OPA1 KD	0.290891	0.2632	1.21175	0.775304	-0.738513	-0.664092	0.321232	-0.420522	-0.059636
OPA1 KD	-1.30406	-1.20382	-1.10231	-1.05896	-1.29777	-1.17754	-0.392666	-0.506855	-0.609053
OPA1 KD	0.530238	1.21685	1.59007	2.5765	0.135478	-0.346868	0.0903283	-0.238149	-0.754618
OPA1 KD	-1.16568	-1.12189	-0.928992	-0.874764	-1.27644	-1.16063	1.06298	-0.393889	-0.459525
OPA1 KD	-1.34811	-1.22965	-1.11622	-1.06813	-1.29777	-1.17754	-0.940217	-0.532251	-0.634915
OPA1 KD	-0.544841	-0.542137	-0.706195	-0.596892	0.543739	0.203733	-0.634026	-0.43476	-0.492396
OPA1 KD	0.194678	0.214777	0.358979	0.164825	-0.0409781	0.044562	0.349687	-0.308215	-0.199643
OPA1 KD	-1.22091	-1.15256	-1.02589	-1.00825	-0.266376	-0.114877	-0.940527	-0.550915	-0.551251
OPA1 KD	1.80527	2.05344	3.27173	4.12065	-0.642793	-0.745825	-0.276444	0.197234	0.379865
OPA1 KD	-0.397848	-0.266477	0.00397242	-0.00769082	-0.146927	-0.324634	0.276032	-0.378053	-0.710115
OPA1 KD	-1.10242	-1.06327	-0.9156	-0.927386	-1.04102	-0.979609	-0.344675	-0.525725	-0.557704
OPA1 KD	-0.832789	-0.838487	-0.860638	-0.85816	-0.948794	-0.924931	-0.289192	-0.444908	-0.492797
OPA1 KD	-1.50569	-1.31604	-1.13679	-1.09116	3.064	3.15519	-0.264114	-0.443131	-0.158252
OPA1 KD	0.802942	0.69449	2.05288	1.86952	-0.516816	-0.47252	0.157771	-0.108561	0.354519
OPA1 KD	-0.413091	-0.548351	-0.534586	-0.543933	-0.555918	-0.518196	-0.963243	-0.164435	0.00248096
OPA1 KD	0.418285	0.829413	0.950793	2.16853	-0.0896176	-0.646576	-0.594121	0.160274	-0.592167
OPA1 KD	0.0304613	0.17793	-0.010143	0.232816	0.0825297	-0.231873	0.391253	-0.535215	-0.500863
OPA1 KD	-0.69223	-0.596731	-0.676465	-0.670635	1.16162	0.826576	0.0217255	-0.379911	-0.786271
OPA1 KD	0.190817	0.153366	0.809277	0.642581	-0.0455347	-0.0046954	-0.331801	-0.486418	-0.0890061
OPA1 KD	1.20551	1.43765	1.44742	1.81997	-0.0977619	-0.28722	0.303873	-0.118039	0.0552211
OPA1 KD	0.67238	0.918478	1.20947	0.887626	-0.501308	-0.42074	-0.238512	-0.267215	-0.267364
OPA1 KD	0.160429	0.321068	0.0859765	0.181632	0.717433	0.465034	0.414895	-0.615745	-0.447223
OPA1 KD	0.752558	0.951343	1.73469	1.44636	-0.192874	-0.201143	0.213645	-0.347873	-0.162343
OPA1 KD	1.10851	1.80189	1.65729	2.40697	0.142961	-0.232082	0.250436	-0.402563	-0.445732
OPA1 KD	-0.54098	-0.52849	-0.790009	-0.779833	0.719017	0.496798	-0.352674	-0.511226	-0.518604
OPA1 KD	-0.319946	-0.203177	-0.50589	-0.529238	0.432651	0.473521	-0.186615	-0.405182	-0.643285
OPA1 KD	-0.651052	-0.73683	-1.01611	-0.985154	-0.78814	-0.77639	-0.871764	-0.395813	-0.169807
OPA1 KD	-0.112671	0.0790407	-0.321459	-0.489064	0.386909	0.46638	0.248715	-0.381389	-0.645345
OPA1 KD	0.0481797	-0.0219319	-0.0269988	-0.143358	0.0102551	0.15231	-0.476659	-0.357031	-0.0818979
OPA1 KD	-0.862979	-0.863615	-0.726567	-0.733929	-0.372017	-0.368583	1.10858	-0.566055	-0.508225
OPA1 KD	-0.0794122	0.0524882	0.0793582	-0.0118925	0.142102	0.0649384	-0.295445	-0.437192	-0.537917
OPA1 KD	-0.114354	-0.280455	0.00666107	-0.144212	-0.848144	-0.69807	-0.359531	-0.346673	0.134241
OPA1 KD	-0.883667	-0.933164	-0.855984	-0.860047	0.891835	0.654581	0.00407358	-0.53914	-0.214337
OPA1 KD	-0.966914	-0.963843	-1.03535	-0.988299	-1.13471	-1.06571	-1.11225	-0.348827	-0.470961
OPA1 KD	0.247635	0.36944	0.750644	0.63429	0.041589	-0.0347875	0.0208742	-0.533828	-0.341151
OPA1 KD	0.334049	0.495338	0.99283	1.48856	-0.459329	-0.636449	0.560409	-0.409585	-0.350156
OPA1 KD	-1.35355	-1.24144	-1.13038	-1.0879	-0.805671	-0.786741	-1.30197	-0.0916652	-0.46103
OPA1 KD	0.276737	0.701062	0.656541	0.504509	0.0660444	0.168207	-0.111287	-0.43018	-0.685032
OPA1 KD	0.209625	0.105055	0.546151	0.336847	-0.499359	-0.433693	-0.445146	-0.128643	0.0678565
OPA1 KD	0.40611	0.492506	0.54036	0.370078	-0.198069	-0.0881678	-0.0271157	-0.399178	-0.198716
OPA1 KD	-0.805766	-0.807007	-1.01193	-0.997017	-1.29777	-1.17754	-1.02395	-0.527745	-0.516696
OPA1 KD	0.534395	0.706363	1.06868	1.14635	-0.200334	-0.287982	0.108728	-0.278385	-0.251293
OPA1 KD	-0.561074	-0.639314	-0.66147	-0.756488	-1.09107	-0.915349	-0.00906135	-0.447777	-0.219805
OPA1 KD	0.550233	0.992863	1.10886	1.11652	0.214006	0.0687436	0.554439	-0.460569	-0.547158
OPA1 KD	-1.07639	-1.0422	-0.917565	-0.927341	-0.751409	-0.661776	1.5415	-0.505279	-0.558516
OPA1 KD	-1.34256	-1.23286	-1.09331	-1.06869	0.0174572	0.102767	-1.71008	-0.089891	-0.512543
OPA1 KD	0.609921	0.916266	2.02362	1.95946	-0.373098	-0.421737	0.241592	-0.17293	-0.373449
OPA1 KD	-1.134	-1.08344	-0.993313	-0.981581	-1.29777	-1.17754	-0.913924	-0.436171	-0.595187
OPA1 KD	0.177553	0.17954	0.305309	0.0771965	-0.047516	-8.4763e-05	0.591373	-0.389368	-0.174267
OPA1 KD	0.117469	0.268106	0.153762	0.198079	0.226262	0.123663	-0.0398169	-0.290396	-0.456871
OPA1 KD	0.757112	0.989403	1.29903	2.21897	-0.242572	-0.594739	-0.803435	-0.239006	-0.201928
OPA1 KD	-1.0075	-1.04967	-0.953034	-0.94626	-1.19309	-1.10355	-0.861248	0.00515326	-0.0256715
OPA1 KD	-1.39918	-1.26746	-1.12862	-1.08638	3.064	3.15519	-1.16886	-0.474941	-0.40261
OPA1 KD	0.704353	2.02828	1.61489	2.92598	0.627334	-0.0638916	-0.36943	0.0687362	-0.995694
OPA1 KD	0.564882	0.790006	1.32364	1.63045	-0.223824	-0.405251	0.425106	-0.534604	-0.303105
OPA1 KD	-0.814872	-0.838595	-0.832665	-0.82722	-0.734321	-0.695918	-0.12806	-0.540488	-0.413431
OPA1 KD	-0.926132	-0.907881	-1.00117	-0.960123	-1.25891	-1.16004	-0.510853	-0.507613	-0.578047
OPA1 KD	-1.12004	-1.08542	-1.1187	-1.08098	1.28199	1.43903	-1.30031	-0.583363	-0.487522
OPA1 KD	-0.96335	-0.993783	-0.946158	-0.942508	-1.13295	-1.02229	-0.61829	-0.257251	-0.240417
OPA1 KD	0.155579	0.460673	0.258102	0.44126	0.315096	-0.000546703	-0.102254	-0.436093	-0.632732
OPA1 KD	0.413633	1.0697	0.679446	1.98988	0.511848	-0.331953	0.231211	0.083183	-0.796038
OPA1 KD	0.511035	0.61074	0.924579	0.79429	0.347054	0.395776	-0.205048	-0.479227	-0.161045
OPA1 KD	-1.21418	-1.16374	-1.05588	-0.994546	-1.29777	-1.17754	-0.0757964	-0.507087	-0.350874
OPA1 KD	-0.37617	-0.531305	-0.328542	-0.353037	-0.745291	-0.684072	-0.258624	-0.182338	0.081703
OPA1 KD	1.03665	0.985367	2.23768	2.2558	-0.601661	-0.635937	-0.485824	-0.225162	0.370875
OPA1 KD	0.133505	0.352471	0.431004	0.243511	-0.381586	-0.346024	0.862687	-0.523306	-0.541918
OPA1 KD	1.31202	1.55631	2.9586	2.54511	-0.576859	-0.550204	-0.241351	-0.375545	0.101587
OPA1 KD	0.756122	1.31893	1.64147	1.97453	-0.115153	-0.327597	-0.22121	-0.510887	-0.537015
OPA1 KD	-1.14291	-1.12373	-0.984471	-0.823535	-1.2356	-1.1606	-1.47921	-0.386058	-0.255355
OPA1 KD	-1.35939	-1.2436	-1.04765	-1.03303	-1.29777	-1.17754	4.51362	-0.474923	-0.485621
OPA1 KD	-0.414477	-0.413372	-0.709763	-0.680364	-0.711836	-0.697456	-0.629487	-0.540513	-0.443315
OPA1 KD	-1.21893	-1.16572	-0.998431	-0.991108	-0.673751	-0.605915	-0.358193	-0.521447	-0.366527
OPA1 KD	-0.0354628	0.169362	0.0382528	0.231715	-0.313372	-0.45086	-0.753179	-0.489286	-0.619543
OPA1 KD	-1.16439	-1.13201	-1.13069	-1.08824	3.064	3.15519	0.147614	-0.368637	-0.33342
OPA1 KD	-1.27011	-1.19237	-1.08162	-1.03924	-0.833995	-0.85182	-1.39753	-0.489216	-0.456042
OPA1 KD	-0.0861432	-0.0601382	0.0630712	0.100092	-0.000312997	-0.107483	-0.164755	-0.452188	-0.353082
OPA1 KD	-1.35256	-1.25445	-1.12304	-1.08534	3.064	3.15519	-1.23219	-0.274832	-0.077365
OPA1 KD	2.16745	3.21473	2.58803	3.12483	-0.413027	-0.454841	-0.0710866	-0.356505	-0.12465
OPA1 KD	1.39359	1.92117	1.24613	1.39136	-0.978748	-0.914509	-0.664426	-0.123805	-0.148378
OPA1 KD	-0.155235	-0.0796416	-0.3864	-0.355464	0.00800994	-0.0457216	-0.132042	-0.17955	-0.483086
OPA1 KD	-0.347959	-0.443505	-0.964048	-0.942822	-1.29777	-1.17754	-1.48501	-0.322643	-0.140932
OPA1 KD	0.338701	0.515444	-0.165361	0.0836002	-0.683943	-0.744709	-0.171126	-0.444682	-0.368908
OPA1 KD	1.26283	1.82814	1.42193	1.43921	-0.930664	-0.810514	-1.18092	-0.492803	-0.255729
OPA1 KD	3.02199	4.4772	2.93363	3.42245	0.135893	0.0319632	0.122044	-0.424241	0.0679155
OPA1 KD	2.12281	2.95118	1.77513	2.49013	-0.912868	-0.878236	-0.714076	-0.289745	0.00748703
OPA1 KD	1.00071	1.2266	0.784769	0.722749	-0.184923	-0.183859	-0.987123	-0.348968	-0.054476
OPA1 KD	-0.199976	-0.304765	-0.454133	-0.507893	-0.865666	-0.806572	-0.53275	-0.358601	-0.0787911
OPA1 KD	1.02596	1.46389	1.31454	1.43007	-0.046497	-0.112136	0.79214	-0.290243	-0.272447
OPA1 KD	0.693464	0.850074	0.442327	0.809659	-0.996126	-0.938619	-0.518042	-0.243796	-0.140079
OPA1 KD	-0.354888	-0.457057	-0.510802	-0.427814	-0.282363	-0.439745	-0.368679	-0.148601	-0.119663
OPA1 KD	0.16716	0.161741	0.184112	0.171341	-0.706449	-0.669297	0.582997	0.0887482	-0.165122
OPA1 KD	0.122716	0.0548766	0.207225	0.139323	-0.662204	-0.645439	-0.196434	-0.424001	-0.0547641
OPA1 KD	-1.25298	-1.18055	-1.04052	-1.00041	-1.29777	-1.17754	1.0531	-0.229584	-0.469524
OPA1 KD	0.792252	1.00756	1.15901	1.13851	-0.455191	-0.382071	0.345589	0.166019	-0.160662
OPA1 KD	1.59344	0.807715	1.35911	0.897917	-0.0156655	0.183298	0.206453	-0.367646	2.52009
OPA1 KD	-0.31767	-0.518575	-0.513542	-0.586961	0.926102	1.17559	-0.528641	-0.0724089	0.273202
OPA1 KD	-0.730735	-0.83977	-0.689081	-0.702922	0.883614	1.08513	-0.768884	-0.276807	0.0132364
OPA1 KD	-0.4805	-0.57381	-0.490327	-0.528182	0.706202	1.18011	0.120422	-0.474707	-0.16209
OPA1 KD	-1.02096	-1.0495	-0.997552	-0.983603	-0.010069	0.198285	-0.463483	-0.308977	-0.129599
OPA1 KD	-1.12608	-1.13758	-1.13659	-1.09143	3.064	3.15519	-1.71008	0.240454	0.104961
OPA1 KD	-0.833878	-0.893426	-0.782563	-0.838702	-1.15662	-1.01715	-0.261723	-0.553476	-0.202058
OPA1 KD	-1.3388	-1.23298	-1.11932	-1.07386	-0.124677	-0.227289	-0.893867	-0.447804	-0.465407
OPA1 KD	-0.55563	-0.625413	-0.740631	-0.730896	0.795405	0.824312	-0.945452	0.170223	-0.253266
OPA1 KD	-0.944741	-0.971517	-1.01032	-0.973537	-0.975444	-0.927056	-1.25689	-0.36147	-0.296515
OPA1 KD	-0.25818	-0.302979	-0.154969	-0.15466	1.3646	1.54589	0.557496	-0.384243	-0.266159
OPA1 KD	-1.13905	-1.10909	-1.07666	-1.04175	-0.986718	-0.939226	-1.50071	-0.209684	-0.393445
OPA1 KD	0.730188	0.106828	-0.174668	-0.429297	-0.457593	-0.422711	-1.44524	0.413523	1.95444
OPA1 KD	0.650802	0.649222	0.724998	0.401153	-0.821684	-0.680939	-0.597313	-0.186898	0.0791293
OPA1 KD	-0.649468	-0.658817	-0.716329	-0.720785	-0.89525	-0.842542	-1.05007	-0.427913	-0.479784
OPA1 KD	-0.632839	-0.582237	-0.807899	-0.863867	-0.498925	-0.386069	-0.247585	-0.370795	-0.652754
OPA1 KD	2.28178	3.06828	2.39745	1.94157	-0.425415	-0.272052	-1.07039	-0.173016	0.127955
OPA1 KD	-0.266692	-0.411728	-0.50739	-0.510544	-0.800817	-0.707549	-1.10687	-0.383729	0.0412438
OPA1 KD	-0.380525	-0.346023	-0.537999	-0.579254	-0.364548	-0.374695	-1.35286	-0.396662	-0.509838
OPA1 KD	-0.592948	-0.57925	-0.788975	-0.874966	0.410237	0.727494	-1.04438	-0.11907	-0.538464
OPA1 KD	1.67263	1.83681	1.43258	0.865472	-0.812543	-0.615124	-0.933112	-0.217234	0.407738
OPA1 KD	0.584482	0.649532	0.639892	0.331297	0.0055805	0.171515	-1.24438	-0.337116	-0.0668196
OPA1 KD	1.0116	1.02341	0.893194	0.475749	-0.551105	-0.267778	-0.944139	-0.359796	0.252516
OPA1 KD	-0.0254653	0.0190588	-0.649992	-0.680948	1.81929	2.14673	-1.42039	-0.417412	-0.358492
OPA1 KD	-0.526528	-0.607033	-0.69875	-0.796595	-1.17115	-1.05332	-0.8991	-0.276281	-0.211742
OPA1 KD	1.60571	1.60968	1.49845	0.982624	-0.23258	0.0255159	-0.561234	0.540524	0.593367
OPA1 KD	-0.175527	-0.0951728	-0.366959	-0.539798	0.731794	0.745993	-1.60452	0.401306	-0.502334
OPA1 KD	0.682576	0.170102	-0.0548678	-0.275048	-0.87148	-0.773542	-0.525659	0.497303	1.46483
OPA1 KD	-0.514551	-0.525908	-0.983747	-0.985311	-0.893394	-0.737163	-1.32262	-0.168332	-0.442762
OPA1 KD	0.960328	0.935098	0.765535	0.54219	-1.09035	-1.02138	-1.23846	0.869636	0.28548
OPA1 KD	0.68416	0.606484	0.282714	0.200596	-0.665332	-0.632644	-1.15717	0.0760692	0.235084
OPA1 KD	0.362755	0.348124	-0.11862	-0.290888	0.00901791	-0.0108868	-0.806692	0.396546	-0.0483973
OPA1 KD	2.02224	2.43356	2.17863	1.90821	-0.196404	-0.107163	-0.946083	0.156736	0.323181
OPA1 KD	0.622492	1.03055	0.385658	0.369337	-0.99527	-0.879021	-1.2299	-0.22582	-0.472963
OPA1 KD	0.931227	0.395484	-0.166447	-0.445519	-0.885625	-0.872164	-1.43128	1.18505	1.55485
OPA1 KD	1.45882	1.0196	0.252777	0.0418306	-0.264062	0.0167837	-1.1298	0.182865	1.39394
OPA1 KD	-0.42883	-0.552999	-0.660695	-0.74813	-0.404168	-0.423809	-1.62567	-0.328102	-0.0416865
OPA1 KD	2.08302	2.53354	2.15991	1.93975	-0.14376	-0.050289	-0.677561	0.297331	0.317764
OPA1 KD	1.84149	2.10887	2.9661	2.54713	-0.520127	-0.456083	-1.27622	-0.124226	0.378024
OPA1 KD	0.312965	-0.00751092	0.199521	-0.150907	-1.17945	-1.06983	-1.60481	0.11456	0.724675
OPA1 KD	0.896582	0.602619	-0.0640713	-0.149851	0.965036	0.768088	-1.53288	0.97058	0.809228
OPA1 KD	0.151025	0.529736	-0.406306	-0.463449	-0.315687	-0.0941601	-1.11975	-0.327651	-0.71268
OPA1 KD	-0.746771	-0.74119	-0.947502	-0.952417	-0.89455	-0.772183	-0.966278	-0.468987	-0.543683
OPA1 KD	0.468669	0.731057	-0.139974	-0.350071	-1.24232	-1.13145	-0.565381	-0.294715	-0.403767
OPA1 KD	-0.810715	-0.814155	-0.91379	-0.950866	-0.421236	-0.252893	-1.0255	-0.388511	-0.506799
OPA1 KD	1.80022	3.34738	4.33752	4.01722	-0.671541	-0.570134	-0.654845	-0.220975	-0.584996
OPA1 KD	-0.0872321	-0.251221	-0.229682	-0.479312	-0.952095	-0.679306	-0.94708	-0.266372	0.132305
OPA1 KD	-0.874956	-0.888653	-1.01808	-1.0205	0.0806013	0.314627	-1.57915	-0.435393	-0.438326
OPA1 KD	-0.612349	-0.62624	-1.04621	-1.00403	-1.07765	-1.02869	-1.17262	-0.351513	-0.458312
OPA1 KD	0.753053	0.247522	-0.21474	-0.412018	-0.864612	-0.759345	-0.986289	1.31756	1.43471
OPA1 KD	-1.25862	-1.18626	-1.10877	-1.07307	3.064	3.15519	-0.821804	-0.16654	-0.438481
OPA1 KD	0.735038	0.848473	-0.0498007	-0.190497	-0.0934957	0.236166	-0.736928	-0.347454	-0.055917
OPA1 KD	-0.65907	-0.632011	-0.854485	-0.890582	-0.972075	-0.868295	-0.826322	-0.35162	-0.596625
OPA1 KD	0.290397	0.361741	0.670656	0.424385	-0.75759	-0.693285	-1.32933	-0.331939	-0.237959
OPA1 KD	-0.652636	-0.706151	-0.810587	-0.835489	0.0969029	0.302283	-0.165171	-0.617238	-0.314206
OPA1 KD	-1.19201	-1.17013	-1.06172	-1.03703	-1.18607	-1.09497	-0.619624	-0.463418	-0.0221149
OPA1 KD	0.176761	0.584566	-0.263704	-0.219932	-0.98421	-0.905215	-0.540925	0.185889	-0.726195
OPA1 KD	-0.658179	-0.685425	-0.629	-0.656794	-1.21399	-1.1109	-0.653965	-0.374602	-0.417282
OPA1 KD	-1.38275	-1.25848	-1.13679	-1.09136	3.064	3.15519	-1.71008	-0.53662	-0.423882
OPA1 KD	0.408288	0.711932	-0.357083	-0.417455	-1.09394	-0.984468	-1.11227	0.315084	-0.486115
