# Supplementary material for: An interactive deep learning-based approach reveals mitochondrial cristae topologies
Source: PLoS Biol. 2023 Aug 31;21(8):e3002246. doi: 10.1371/journal.pbio.3002246 (PMC10470929; doi:10.1371/journal.pbio.3002246)
Supplement: S8 Data — This source file includes the data about mitochondrial subvoxel analysis. (XLSX) [file pbio.3002246.s026.xlsx]

## Sheet: Fig.6G
Type	Tubular/Mitochondria	Lamellar/Mitochondria
Control	0.0687916	0.118675
Control	0.0457097	0.128709
Control	0	0.317649
Control	0.071088	0.0890767
Control	0.0610193	0.17999
Control	0	0.330125
Control	0.00687787	0.0931638
Control	0	0.303571
Control	0	0.124064
Control	0.0809087	0
Control	0.100297	0
Control	0.0277833	0.0609634
Control	0.102391	0.0615612
Control	0.0103026	0
Control	0.091706	0.0022477
Control	0	0.384152
Control	0.138914	0.123579
Control	0	0.329412
Control	0.0303857	0
Control	0.0633588	0.0740458
Control	0.013176	0
Control	0.0368098	0.00876424
Control	0.0225399	0
Control	0.0358264	0.203139
Control	0.14058	0.0232379
Control	0.0624628	0.156851
Control	0.120703	0
Control	0.00020829	0.16809
Control	0.0922668	0.0736498
Control	0.0572343	0.00540324
Control	0.100429	0.119345
Control	0	0.233941
Control	0.108798	0.0725943
Control	0.000192753	0.346184
Control	0	0.215353
Control	0	0.209073
Control	0.00387993	0.151113
Control	0.0239439	0.173837
Control	0.00175473	0.314096
Control	0.069251	0.0341207
Control	0.00674469	0.0529657
Control	0	0.271107
Control	0	0.00458716
Control	0.175826	0.00469392
Control	0.00561254	0.30598
Control	0.0218592	0.119865
Control	0	0.206411
Control	0	0.417154
Control	0	0.0664763
Control	0.104362	0.0233772
Control	0.055384	0.233477
Control	0.000193761	0.145708
Control	0.0328109	0.219854
Control	0.159463	0
Control	0.0292683	0.0638388
Control	0	0.281163
Control	0.00462784	0.123024
Control	0.0516241	0.141725
Control	0	0.313888
Control	0.0830233	0.0552183
Control	0.079512	0.0260833
Control	0	0.339354
Control	0	0.148355
Control	0	0.038014
Control	0.0342371	0.0785672
Control	0	0.299882
Control	0.0418139	0
Control	0.0753769	0.0426043
Control	0.123585	0
Control	0.0496308	0.0451189
Control	0.0218115	0.114233
Control	0.121063	0.0301708
Control	0.0845212	0
Control	0	0.349797
Control	0.0100358	0.00376344
Control	0.0420259	0.153448
Control	0	0.228803
Control	0.0599961	0
Control	0	0.00652662
Control	0	0
Control	0.0550341	0.0465017
Control	0.059519	0.0519038
Control	0.0325639	0.0830585
Control	0.00351357	0.161819
Control	0.0111852	0.205651
Control	0.0675197	0.11122
Control	0.160824	0
Control	0	0.174345
Control	0.00278552	0.355046
Control	0	0.229919
Control	0.125391	0
Control	0.102768	0.049247
Control	0.00391269	0.228583
Control	0.0595943	0.170346
Control	0.0226084	0.0373692
Control	0	0.425962
Control	0.0836296	0.11637
Control	0.160799	0
Control	0.0607496	0.113056
Control	0.00584917	0
Control	0.0515839	0.177654
Control	0.091911	0
Control	0.00415455	0.243041
Control	0.0173782	0.000214546
Control	0.0154113	0.128299
Control	0	0.367876
Control	0.0784351	0.142939
Control	0.00318945	0.296619
Control	0	0.27038
Control	0.151018	0
Control	0.00768927	0.417587
Control	0	0.279933
Control	0.0681562	0
Control	0.0892427	0.17182
Control	0.128287	0
Control	0.000207814	0.422901
Control	0.00986566	0.119647
Control	0.0396154	0
Control	0.0381665	0.187572
Control	0	0.427727
Control	0	0.298135
Control	0.0335002	0.0410089
Control	0.0859482	0
Control	0.17521	0
Control	0.12069	0
Control	0.00985222	0.0597291
Control	0.069072	0
Control	0	0.473224
Control	0.000821524	0.185254
Control	0.00379579	0.255077
Control	0	0.382499
Control	0.224947	0
Control	0.00423974	0.394103
Control	0.0321407	0
Control	0.000409333	0.212239
Control	0	0
Control	0.073955	0.0271302
Control	0.0286029	0.174551
Control	0.153322	0
Control	0	0.320847
Control	0.0909432	0.262704
Control	0.155448	0.0398221
Control	0.133209	0.110326
Control	0.0262619	0.179736
Control	0.16994	0.0031011
Control	0	0.110975
Control	0.0988816	0.0537902
Control	0.010628	0.132174
Control	0.015015	0.203003
Control	0	0.20333
Control	0.0798584	0.122738
Control	0	0.195595
Control	0.060131	0.000793808
Control	0.0433569	0.128998
Control	0.0486067	0.0301697
Control	0	0.206022
Control	0	0.402154
Control	0.154852	0.0104188
Control	0	0.47169
Control	0.000203625	0.20953
Control	0.0814471	0
Control	0.142409	0
Control	0.00489396	0.198659
Control	0.0373719	0.238899
Control	0	0.221503
Control	0	0.149893
Control	0.150497	0.0221543
Control	0.0766974	0.0385583
Control	0.0544402	0.133398
Control	0.124897	0.00864198
Control	0	0.491268
Control	0.0134349	0.125927
Control	0.0276971	0.0360256
Control	0.084	0
Control	0	0.284879
Control	0	0.453262
Control	0.0138731	0.168979
Control	0.0840367	0.0102752
Control	0.0686751	0
Control	0.0692836	0
Control	0.0693619	0
Control	0.0890159	0.142915
Control	0.00285481	0.115008
Control	0.0895954	0.00308285
Control	0.127968	0
Control	0.0112634	0.218322
Control	0	0.205344
Control	0	0.159096
Control	0.00866441	0.198014
Control	0.0147532	0.153584
Control	0.0671904	0
Control	0	0.211297
Control	0.0779348	0
Control	0.00592885	0
Control	0.0766877	0.0701855
Control	0.118963	0.0783274
Control	0.0422417	0.184442
Control	0	0.221887
Control	0.00352457	0.33366
Control	0.181295	0
Control	0	0.502774
Control	0	0.271134
Control	0.0752979	0.129108
Control	0.0605337	0.0185185
Control	0.0922602	0
Control	0	0.282342
Control	0	0.121565
Control	0	0.251004
Control	0.112885	0
Control	0.190813	0
Control	0.0027554	0.221916
Control	0.0741191	0.178615
Control	0.128717	0
Control	0.149397	0.0733701
Control	0.0249286	0.179638
Control	0	0.128196
Control	0.0342529	0.114608
Control	0	0.0938799
Control	0.00445976	0.205149
Control	0.0717569	0
Control	0	0.253956
Control	0.127758	0
Control	0.0155429	0.176007
Control	0.0799357	0.0138582
Control	0.0149338	0.330435
Control	0.133178	0.0892373
Control	0.0182032	0.190644
Control	0.0639749	0.144174
Control	0.00384986	0.210395
Control	0	0.0720111
Control	0	0.186191
Control	0.122029	0
Control	0.0689446	0
Control	0	0.261064
Control	0	0.138961
Control	0.0221479	0
Control	0.00293071	0.160561
Control	0.0628873	0.0268533
Control	0.0387235	0.167542
Control	0.00523455	0.106704
Control	0.0612331	0
Control	0.0830147	0
Control	0.0316901	0.374068
Control	0.0978555	0.0274828
Control	0.0874126	0.030303
Control	0.245331	0
Control	0.0073922	0
Control	0	0.348171
Control	0.00443844	0.280587
Control	0.0072	0.447
Control	0	0.350304
Control	0.054741	0
Control	0.00699301	0.259686
Control	0.00192308	0.4075
Control	0	0.233292
Control	0	0.140845
Control	0	0.254327
Control	0.00133715	0.00248329
Control	0.00021692	0.144469
Control	0	0.369972
Control	0.000380807	0.0963442
Control	0.012216	0
Control	0.069572	0.14657
Control	0.285654	0
Control	0.106264	0.0512677
Control	0.00118413	0.181962
Control	0	0.200515
Control	0.00338728	0.196462
Control	0	0.399646
Control	0.125877	0.0160957
Control	0.119584	0.000192567
Control	0.0149462	0.116979
Control	0	0.232276
Control	0.0235118	0.112521
Control	0.00449968	0.122348
Control	0	0.232396
Control	0	0.185091
Control	0	0.288268
Control	0.0200343	0.139286
Control	0.0566743	0
Control	0.0157291	0.134715
Control	0.0254002	0.0503735
Control	0.127923	0.148986
Control	0.0873903	0.075419
Control	0.0348405	0.138383
Control	0.133165	0.0075636
Control	0.0710874	0.0887215
Control	0.0926753	0
Control	0.028178	0.177331
Control	0.0223629	0.394937
Control	0.0797203	0.151249
Control	0.28095	0.00179712
Control	0.00331712	0.180451
Control	0.196233	0
Control	0.0256968	0.141135
Control	0	0.232213
Control	0	0.236776
Control	0.202058	0
Control	0.0456423	0.149715
Control	0.109754	0.0593103
Control	0.0262582	0.218619
Control	0	0.180772
Control	0.106172	0.0202849
Control	0.104834	0.0706767
Control	0.0567891	0.115286
Control	0.079356	0.246885
Control	0.0533358	0.194831
Control	0.0369791	0.170025
Control	0.113898	0
Control	0.00902655	0.121416
Control	0.0175071	0.19334
Control	0.0563409	0.0848142
Control	0.145472	0
Control	0.00432575	0.174911
Control	0.162415	0
Control	0.00284379	0.315661
Control	0.0732984	0.17006
Control	0.000204834	0.250922
Control	0.129702	0.0153789
Control	0.12558	0.00270898
Control	0	0.288946
Control	0.0482558	0.198643
Control	0.0140935	0.186419
Control	0.0364441	0.215505
Control	0.0203863	0.319385
Control	0.0924807	0.019371
Control	0.0214241	0
Control	0.0920552	0
Control	0.0832164	0
Control	0.105773	0.0278351
Control	0.00410013	0.168753
Control	0.121288	0
Control	0.177152	0.0459357
Control	0.00116936	0.235042
Control	0.0679992	0.210268
Control	0.0125115	0.257406
Control	0.0604933	0.17639
Control	0.0528447	0.0166026
Control	0.0758082	0.147529
Control	0.00393873	0.243982
Control	0.0674438	0.054746
Control	0.0141418	0.125145
Control	0.159639	0.151071
Control	0.00138149	0.298993
Control	0.0120459	0.175983
Control	0	0.353732
Control	0.0463474	0.210108
Control	0	0.190108
Control	0.0402833	0.117973
Control	0	0.530227
Control	0.102102	0.177377
Control	0.0158402	0.182966
Control	0.0860827	0.13121
Control	0.0088011	0.205163
Control	0.0041632	0.163197
Control	0	0.217914
Control	0.0637488	0.0903901
Control	0.0139735	0.0884987
Control	0	0.129409
Control	0	0.341257
Control	0	0.234378
Control	0.0145583	0.32166
Control	0	0.106908
Control	0	0.383725
Control	0	0.18517
Control	0	0.128681
Control	0	0.177625
Control	0	0.466255
Control	0.00918347	0.162308
Control	0.0960623	0.115967
Control	0	0.311422
Control	0.022718	0.139378
Control	0	0.357233
Control	0	0.34212
Control	0	0.332249
Control	0	0.101861
Control	0	0.155261
Control	0.0490196	0.169071
Control	0.00209864	0.213851
Control	0	0.405621
Control	0	0.353307
Control	0	0.469823
Control	0	0.19862
Control	0.0113379	0.0667045
Control	0	0.256868
Control	0	0.149281
Control	0	0.393372
Control	0	0.236869
Control	0.00263906	0.137637
Control	0	0.256528
Control	0	0.159934
Control	0	0.43943
Control	0.00972342	0.00367329
Control	0.0283806	0.0949731
Control	0.00745817	0.174965
Control	0	0.201417
Control	0	0.225335
Control	0.00458167	0.395418
Control	0	0.241728
Control	0.0346708	0.0638878
Control	0.101353	0.0614327
Control	0	0.39617
Control	0	0.363886
Control	0	0.541741
Control	0.0537818	0
Control	0.00345556	0.245537
Control	0.0529639	0.0961499
Control	0.109956	0.0692478
Control	0	0.283729
Control	0.0109525	0.151966
Control	0.0280356	0.151165
Control	0.0622765	0.0633284
Control	0.0118229	0.211307
Control	0.0301263	0.153936
Control	0.0202595	0.0600956
Control	0	0.235904
Control	0.0257429	0.137611
Control	0	0.181141
Control	0.085196	0.0150238
Control	0.00825796	0.356076
Control	0	0.154702
Control	0	0.175091
Control	0.0431655	0.0399915
Control	0	0.433577
Control	0.00478687	0.308867
Control	0.0949011	0
Control	0.0181533	0.134021
Control	0.192351	0
Control	0.13895	0.0101456
Control	0	0.222374
Control	0.037404	0.214517
Control	0.0078529	0.15725
Control	0.037117	0.285742
Control	0.0551853	0.162016
Control	0	0.237212
Control	0.0737063	0.0970021
Control	0.170253	0.143096
Control	0.0526621	0.0484027
Control	0.0713864	0.167945
Control	0.0288724	0.112368
Control	0	0.227972
Control	0.00563494	0.144295
Control	0.048696	0.192231
Control	0.17205	0.0215316
Control	0	0.26294
Control	0	0.162245
Control	0.149459	0.00609636
Control	0.054717	0.0383648
Control	0.0169188	0.153463
Control	0.0941887	0.143416
Control	0.102473	0.142079
Control	0	0.493711
Control	0	0.329368
Control	0.0673355	0.150878
Control	0.00862761	0.258828
Control	0.0956333	0.0468287
Control	0.0328305	0.127551
Control	0.166317	0.170092
Control	0	0.329963
Control	0.128852	0.268046
Control	0.0169671	0.26596
Control	0.107929	0.0652504
Control	0.0502059	0.214944
Control	0	0.339951
Control	0.00909715	0.250601
Control	0.161205	0
Control	0	0.253351
Control	0	0.299028
Control	0.0690491	0.000201898
Control	0	0.192512
Control	0.0430712	0.0699126
Control	0	0.224503
Control	0.0272351	0.0453918
Control	0.0326649	0.0119909
Control	0.16785	0.0964895
Control	0.0389249	0.164411
Control	0	0.180712
Control	0	0.158401
Control	0.0303975	0.0982073
Control	0	0.0243697
Control	0	0.308764
Control	0.189055	0
Control	0	0.450927
Control	0.0469519	0.141045
Control	0.0608137	0.146681
Control	0.0056107	0.349806
Control	0.0964215	0.177734
Control	0	0.155993
Control	0	0.38568
Control	0.146279	0.118005
Control	0.0371077	0.143978
Control	0.161027	0
Control	0.114145	0.0681585
Control	0	0.233478
Control	0.0144928	0.248188
Control	0.0337148	0.148958
Control	0.021353	0.318972
Control	0.000199283	0.120765
Control	0.162556	0
Control	0.0074252	0.415811
Control	0.0196987	0.0890305
Control	0.14215	0.00371287
Control	0	0.0170892
Control	0.0831234	0.00232513
Control	0.140295	0
Control	0.0014556	0.191958
Control	0	0.172614
Control	0	0.269612
Control	0.0300845	0.14115
Control	0.125532	0.0329787
Control	0.0737346	0.157035
Control	0.000185667	0.232269
Control	0	0.424975
Control	0.0958716	0.103894
Control	0.0823702	0.124014
Control	0.0625129	0.153591
Control	0.0842318	0.000449236
Control	0	0.20752
Control	0.0330216	0.123688
Control	0.0475488	0.101364
Control	0.160067	0.0215797
Control	0.0546641	0.152001
Control	0	0.339861
Control	0.0303474	0.0399749
Control	0.00257843	0.281908
Control	0.009386	0.244232
Control	0	0.239514
Control	0.109845	0.0540139
Control	0	0.239854
Control	0.00182445	0.218123
Control	0.0171787	0.349434
Control	0.00124611	0.157425
Control	0.0646445	0.11109
Control	0	0.188247
Control	0	0.38992
Control	0.0474347	0.115392
Control	0.0710799	0.0482328
Control	0.185491	0.0480017
Control	0	0.281059
Control	0.0231596	0.167701
Control	0.0805303	0.0464978
Control	0	0.0640016
Control	0.107588	0.0428886
Control	0	0.38997
Control	0.00457753	0.298493
Control	0.0926203	0.0258824
Control	0.00297682	0.060387
Control	0.0683854	0.0210276
Control	0.0664717	0.0590643
Control	0.0190308	0.0706298
Control	0	0.369677
Control	0.00795186	0.0270793
Control	0.0265989	0.0181889
Control	0	0.150422
Control	0.0241483	0
Control	0	0.280118
Control	0.15692	0.0170383
Control	0	0.0900428
Control	0.00838095	0.118286
Control	0	0.0978031
Control	0.00736443	0
Control	0	0.184195
Control	0	0.0251535
Control	0.0782369	0.0571166
Control	0.00537841	0.184595
Control	0.201371	0.00181415
Control	0.0650651	0.0704037
Control	0.0564885	0.0746183
Control	0	0.249371
Control	0.135505	0.15332
Control	0.0532602	0.032896
Control	0.01096	0.1918
Control	0	0.179089
Control	0.00535382	0.194134
Control	0.000572738	0.256205
Control	0.00681576	0.398509
Control	0.0160031	0.0562061
Control	0	0.100942
Control	0	0.201348
Control	0	0.209699
Control	0.0360775	0.165036
Control	0.0225296	0.0339921
Control	0.00176887	0.174725
Control	0.012303	0
Control	0.101061	0
Control	0.0556802	0.140526
Control	0	0.227734
Control	0	0.346229
Control	0.0266243	0.098947
Control	0.0193807	0.171085
Control	0.0382633	0.074544
Control	0.000978857	0.198512
Control	0.0722485	0.00450146
Control	0.0198381	0.16498
Control	0.0172583	0.309865
Control	0.00479904	0.0637872
Control	0	0.258578
Control	0	0.312866
Control	0.116265	0.00763359
Control	0	0.105476
Control	0	0.0565708
Control	0.0595881	0.0437912
Control	0.0777096	0.0423871
Control	0.00238996	0.0750846
Control	0	0.088748
Control	0.00420168	0.263655
Control	0.0346188	0.315074
Control	0.0399018	0.043585
Control	0	0.224754
Control	0	0.235804
Control	0.00435775	0.2127
Control	0	0.406164
Control	0.00531011	0.204545
Control	0.00862565	0.0808894
Control	0	0.380433
Control	0.0429648	0.0293219
Control	0.00190396	0
Control	0	0.517934
Control	0.00838961	0.414569
Control	0.00532755	0.22869
Control	0	0.462505
Control	0	0.238281
Control	0	0.277632
Control	0.00495561	0.259137
Control	0	0.174176
Control	0.0943997	0.0256682
Control	0.0760267	0.00764088
Control	0	0.26125
Control	0	0.331287
Control	0.038607	0.0204975
Control	0	0.366875
Control	0	0.354159
Control	0	0.281276
Control	0	0.17986
Control	0.00466398	0.113844
Control	0.0544638	0.00243309
Control	0.0640689	0
Control	0.0939358	0.030321
Control	0.0126507	0.210714
Control	0	0.214592
Control	0	0.394408
Control	0.0624113	0.0928065
Control	0	0.148509
Control	0	0.277788
Control	0.00302916	0.196327
Control	0	0.313418
Control	0.121302	0
Control	0.0795432	0.0649169
Control	0.018981	0.0563437
Control	0	0.307708
Control	0.0654055	0.0813041
Control	0.000213402	0.137857
Control	0	0.262056
Control	0.0348837	0.0660955
Control	0	0.241193
Control	0.0210066	0
Control	0.0649796	0.0285224
Control	0.0918677	0.00303843
Control	0	0.314939
Control	0.025031	0.0382706
Control	0.0515882	0
Control	0.0254326	0.0888055
Control	0	0.332741
Control	0	0.397566
Control	0.112292	0.0859015
Control	0.000426985	0.0435525
Control	0.000203583	0.373371
Control	0.135453	0
Control	0.0999391	0.00243754
Control	0	0.156458
Control	0	0.225346
Control	0.00599027	0.21565
Control	0	0.288247
Control	0.173843	0
Control	0.0103334	0.0941704
Control	0	0.209357
Control	0.00667362	0.0581856
Control	0.0215328	0.200912
Control	0	0.251911
Control	0.00593912	0.22216
Control	0.0125935	0.190181
Control	0.00120724	0.222133
Control	0	0.223616
Control	0.114073	0
Control	0.0988427	0
Control	0	0.122211
Control	0.0406676	0.209284
Control	0.0539643	0.0253217
Control	0.0244624	0
Control	0.00240296	0.148799
Control	0.0738255	0.0185551
Control	0.059619	0.00419048
Control	0.00824452	0.197265
Control	0.0663385	0.118767
Control	0.0610657	0
Control	0.0768262	0.00359842
Control	0.00304125	0.124881
Control	0.0919341	0
Control	0	0.163775
Control	0.0147434	0.000364033
Control	0.00795475	0.257203
Control	0.0338768	0.182428
Control	0	0.158196
Control	0.0386978	0.218673
Control	0.00262203	0.244252
Control	0	0.144724
Control	0.110152	0
Control	0	0.11415
Control	0	0.340194
Control	0.0526616	0.0290875
Control	0.00975412	0
Control	0	0.23337
Control	0.0401825	0.0619027
Control	0.000811688	0.223823
Control	0.000403388	0.0423558
Control	0.0167105	0.129553
Control	0.0546937	0
Control	0.0620256	0.228801
Control	0.153161	0
Control	0.0960031	0
Control	0.00168067	0.198109
Control	0.178263	0
Control	0.0238351	0.00322096
Control	0.0144157	0.232367
Control	0	0.175235
Control	0.0553352	0.0769536
Control	0.0474491	0.112534
Control	0.00884141	0.36084
Control	0.032634	0.152363
Control	0.062476	0.00288351
Control	0.0319891	0.123885
Control	0.00143208	0.127046
Control	0.0086461	0.152093
Control	0	0.298794
Control	0.0418494	0.0763889
Control	0.0615626	0
Control	0.0731373	0.12451
Control	0	0
Control	0	0.239559
Control	0	0.176884
Control	0.000196232	0.197606
Control	0.0809976	0.00264842
Control	0.142602	0.00019861
Control	0.0656416	0.0950128
Control	0.0610945	0.100637
Control	0.0721878	0.0217006
Control	0.0618378	0.059027
Control	0.000198452	0.254812
Control	0	0.108227
Control	0	0.113518
Control	0	0.160153
Control	0.124837	0.0490763
Control	0	0.201722
Control	0.0211445	0.0558681
Control	0	0.0802281
Control	0.0667473	0.097197
Control	0	0.220411
Control	0	0.109773
Control	0.0896706	0.0719805
Control	0.0388369	0.198964
Control	0.0752409	0.0385471
Control	0.0812245	0.00897959
Control	0.0727494	0
Control	0	0.104604
Control	0	0.309969
Control	0.00798024	0.287099
Control	0.0678071	0.124073
Control	0.0331503	0.0232264
Control	0.0224607	0.290002
Control	0.149359	0.0589744
Control	0.00597445	0.258138
Control	0.095029	0
Control	0	0.144732
Control	0.0422565	0
Control	0.000207857	0.259613
Control	0	0.191356
Control	0.0925201	0.0401813
Control	0.139457	0.0340283
Control	0	0.2613
Control	0	0.188934
Control	0	0.167262
Control	0.00722656	0.179297
Control	0	0.284591
Control	0.0443764	0.142693
Control	0.0611896	0.0243902
Control	0.0190188	0.180679
Control	0.0640155	0.162949
Control	0.0272352	0.173178
Control	0.0182208	0.1597
Control	0	0.212637
Control	0	0.488564
Control	0	0.202835
Control	0	0.205203
Control	0.0140704	0.203819
Control	0.112877	0.108337
Control	0	0.22231
Control	0	0.234752
Control	0.00331187	0.187489
Control	0	0.219602
Control	0.0594656	0.111216
Control	0.0785895	0.0345702
Control	0.0172175	0.0213734
Control	0	0.294833
Control	0.0176901	0.168971
Control	0	0.17827
Control	0	0.00343643
Control	0	0.192083
Control	0.000403796	0.237836
Control	0	0.252705
Control	0.094113	0.030124
Control	0	0.363858
Control	0.00483803	0.013883
Control	0.0494761	0.163756
Control	0.0205177	0.073442
Control	0.00603583	0.00233645
Control	0	0.176258
Control	0.000383068	0.325608
Control	0.0122301	0.175425
Control	0.0186531	0.172786
Control	0.0215754	0.28679
Control	0	0.281526
Control	0.179552	0.100972
Control	0.0562387	0.040516
Control	0	0.198478
Control	0.193892	0
Control	0	0.0956919
Control	0	0.431508
Control	0.0847706	0.000366972
Control	0.0849057	0
Control	0.125356	0
Control	0.144883	0.135841
Control	0	0.197679
Control	0.0503479	0.0102333
Control	0.0639251	0.00488599
Control	0	0.0044721
Control	0.108485	0
Control	0.175805	0.0302439
Control	0.00117716	0.176378
Control	0.0239244	0.110173
Control	0.105011	0.0232897
Control	0.0149606	0.26378
Control	0.0392314	0.02502
Control	0.115709	0
Control	0	0.365925
Control	0.0425737	0
Control	0	0.236794
Control	0.0315611	0.110993
Control	0.0478558	0.0903253
Control	0.00708968	0.095179
Control	0.0320487	0.222312
Control	0.152013	0
Control	0	0.227061
Control	0.0593288	0.0211746
Control	0	0.220485
Control	0	0.208558
Control	0.0163346	0.221684
Control	0.0304405	0.087162
Control	0.0247627	0.256087
Control	0.00733634	0.156697
Control	0.175593	0
Control	0.149879	0
Control	0.000975229	0.213185
Control	0.0513659	0
Control	0.0744828	0.000394089
Control	0	0.326113
Control	0.0420049	0.149756
Control	0.0971284	0
Control	0.00928026	0.248917
Control	0.173535	0
Control	0.103286	0
Control	0.00899005	0.141354
Control	0	0.181541
Control	0	0.238838
Control	0.0408437	0
Control	0.174527	0
Control	0	0.246163
Control	0.0143678	0.118391
Control	0	0.209276
Control	0.0335101	0.11877
Control	0.0271761	0
Control	0.00191644	0.424492
Control	0.0409556	0.166232
Control	0.0482204	0.0945274
Control	0	0.302136
Control	0.000812018	0.379618
Control	0.0379956	0.075257
Control	0	0.214536
Control	0.0263794	0.156263
Control	0	0.16357
Control	0.154859	0.00522466
Control	0.0349606	0.154551
Control	0.0876077	0.1508
Control	0.0583956	0.125442
Control	0	0.39088
Control	0	0.275746
Control	0.0146217	0.0659038
Control	0	0.366546
Control	0.0298165	0.150803
Control	0.0417765	0.134253
Control	0.130839	0
Control	0.0958178	0.118987
Control	0.11787	0.0486637
Control	0	0.353042
Control	0	0.346325
Control	0.0166701	0.2015
Control	0.00782891	0.295589
Control	0	0.43043
Control	0.0166302	0.0201313
Control	0.00427579	0.0705505
Control	0.00461361	0.196271
Control	0.058646	0.00660004
Control	0	0.432197
Control	0.150871	0
Control	0.0170197	0.204047
Control	0.0535243	0
Control	0.0211696	0.281073
Control	0	0.377835
Control	0.00727651	0.196674
Control	0.141006	0.107088
Control	0.10393	0
Control	0	0.187227
Control	0	0.392403
Control	0.184356	0.0468541
Control	0.0134172	0.145493
Control	0	0.219825
Control	0.134732	0.0313787
Control	0.0866211	0.0044082
Control	0.0580105	0.149893
Control	0.0471478	0.072759
Control	0.149641	0.00227015
Control	0	0.171792
Control	0	0.135021
Control	0.0973097	0.157222
Control	0	0.240188
Control	0.0107613	0.24711
Control	0.0184809	0.114027
Control	0.0317662	0.000635324
Control	0.200271	0.0311533
Control	0	0.451412
Control	0.118479	0.161872
Control	0.00145319	0.241644
Control	0.00055669	0.370199
Control	0.0121427	0.25481
Control	0.185376	0.0243048
Control	0.0322269	0.185257
Control	0.112228	0.106303
Control	0.0401481	0.205223
Control	0.0715781	0.185015
Control	0.097996	0.126126
Control	0.000778059	0.200739
Control	0.0729385	0.126833
Control	0.111295	0.0173208
Control	0.0379048	0.106667
Control	0.0713989	0.103778
Control	0.0116232	0.236473
Control	0	0.286745
Control	0.0625129	0.061685
Control	0.0241129	0.289159
Control	0.0730138	0.1751
Control	0	0.295638
Control	0.105202	0.000779271
Control	0.0193089	0.179675
Control	0	0.167896
Control	0	0.297631
Control	0.0513089	0.0883072
Control	0.0474549	0.121476
Control	0.113518	0.0550784
Control	0.154915	0
Control	0.149588	0
Control	0.130153	0
Control	0.113807	0.117658
Control	0.0377085	0
Control	0.30559	0
Control	0.0688525	0.0561475
Control	0.0382347	0.14495
Control	0.108736	0.00506187
Control	0.113563	0
Control	0.127122	0.00157916
Control	0.121039	0
Control	0.0441147	0.0890208
Control	0.0035791	0.16267
Control	0.099203	0.00776007
Control	0.0180012	0.0101386
Control	0.0249903	0.314607
Control	0.0013155	0.12278
Control	0.0717205	0.0156076
Control	0.00727773	0.220692
Control	0.0147256	0.142092
Control	0.0250052	0.117586
Control	0.0272047	0.192624
Control	0.189575	0
Control	0.100351	0.0394377
Control	0.0783664	0.119205
Control	0.00154291	0.102797
Control	0.0444843	0.0620628
Control	0.0120968	0.134762
Control	0.0963903	0
Control	0.00879525	0.133974
Control	0	0.189514
Control	0	0.343913
Control	0	0.236338
Control	0.00111508	0.363961
Control	0.0149345	0.218699
Control	0.0598452	0.0782591
Control	0.0712612	0.0169856
Control	0.0855593	0.144407
Control	0.000583998	0.471092
Control	0	0.314404
Control	0.0118666	0.00376719
Control	0.0499201	0.105347
Control	0.0350842	0
Control	0.122629	0
Control	0	0.372724
Control	0.0261018	0.211596
Control	0.000420433	0.345176
Control	0.00359497	0.181546
Control	0.0301411	0.0820864
Control	0.00663027	0.175507
Control	0.0391861	0.125848
Control	0	0.308487
Control	0.0504541	0.122301
Control	0.0659821	0.115611
Control	0.0100566	0.123193
Control	0.11182	0.0123827
Control	0.0571538	0.0843882
Control	0.110022	0.0160032
Control	0.00748979	0.125965
Control	0.0126346	0.152237
Control	0.00187477	0.304087
Control	0.0246358	0.16174
Control	0.0858586	0.010101
Control	0.0795686	0.0250305
Control	0.00217313	0.409091
Control	0.0464308	0.0321129
Control	0.0809149	0.177205
Control	0	0.305082
Control	0.114895	0.0131606
Control	0.0262245	0.208831
Control	0	0.170618
Control	0.0137931	0.0646305
Control	0	0.243088
Control	0.0160796	0.174005
Control	0.00569177	0.231611
Control	0.0939666	0
Control	0.100886	0
Control	0.0216018	0.160179
Control	0	0.36327
Control	0.0252117	0
Control	0.0880351	0
Control	0.0392936	0
Control	0.121762	0.000185048
Control	0	0.385729
Control	0.10366	0
Control	0	0.379622
Control	0.161602	0.0168376
Control	0	0.332355
Control	0	0.31335
Control	0	0.313709
Control	0	0.271388
Control	0.0688406	0.106217
Control	0.00804711	0.168793
Control	0	0.151405
Control	0.140994	0.0178054
Control	0.00146924	0.284665
Control	0	0.371541
Control	0.0124975	0.268399
Control	0.112571	0.0439302
Control	0	0.231423
Control	0	0.25593
Control	0.0455581	0
Control	0.0786493	0.0677433
Control	0.0988711	0.1189
Control	0.135421	0.070767
Control	0.120885	0
Control	0.00777346	0.208588
Control	0.0390625	0.0410156
Control	0.000555042	0.297317
Control	0.000957488	0.270586
Control	0	0.203984
Control	0	0.202648
Control	0	0.176244
Control	0.0289458	0.102288
Control	0	0.32287
Control	0	0.18299
Control	0.166059	0.00416884
Control	0.00354261	0.243653
Control	0.00796479	0.150912
Control	0.114201	0
Control	0.0669021	0
Control	0.0105152	0.160252
Control	0.00360649	0.190142
Control	0	0.300097
Control	0	0.122591
Control	0.0011422	0.0239863
Control	0.00562957	0
Control	0.0494174	0.154881
Control	0	0.318566
Control	0.000187582	0.318327
Control	0.00352309	0.204154
Control	0.00663082	0.142473
Control	0	0.333583
Control	0.0444134	0.221367
Control	0.039909	0.144541
Control	0.0702669	0.109883
Control	0.166772	0
Control	0	0.17265
Control	0	0.241935
Control	0.0394295	0.11703
Control	0.108592	0
Control	0.0404636	0.101945
Control	0	0.00354906
Control	0.0863438	0
Control	0.097136	0.120369
Control	0	0.323695
Control	0.0633551	0
Control	0.114297	0
Control	0.137745	0.00230858
Control	0	0.252589
Control	0.0934433	0.00726345
Control	0.0762295	0.0723361
Control	0.0653415	0
Control	0	0.0120329
Control	0	0.347949
Control	0.0738436	0.0549678
Control	0.00114574	0.253208
Control	0.00201207	0
Control	0.0401378	0
Control	0.0101702	0.188735
Control	0.0355289	0.130539
Control	0.0855276	0
Control	0.10201	0
Control	0.0843035	0.0822963
Control	0.0374237	0.0929683
Control	0	0.0246459
Control	0.0714441	0.150294
Control	0.0162666	0.109502
Control	0.147893	0.000429923
Control	0.0870536	0.0578328
Control	0	0.328466
Control	0.0144813	0.090855
Control	0.0378347	0.126504
Control	0.0181639	0.137019
Control	0	0.138592
Control	0.00147929	0.158495
Control	0	0.160025
Control	0	0.268143
Control	0.0252117	0.239415
Control	0	0.336658
Control	0.103546	0.0922643
Control	0.0403358	0.00737101
Control	0.091014	0.0252069
Control	0	0
Control	0.00425614	0.283033
Control	0	0.0111381
Control	0.117285	0
Control	0	0.21117
Control	0.0313575	0.0679749
Control	0.0607405	0.101813
Control	0.00597533	0.038165
Control	0.00309981	0
Control	0	0.188109
Control	0	0.148271
Control	0	0.122241
Control	0	0.00802139
Control	0.155765	0
Control	0	0.0379489
Control	0	0.210139
Control	0	0.392394
Control	0.11262	0.0205622
Control	0	0.163234
Control	0	0.000790202
Control	0	0.129043
Control	0	0.0898258
Control	0.115213	0.0422819
Control	0	0.000598802
Control	0.000400802	0.180962
Control	0.0010989	0.0120879
Control	0	0
Control	0.0159813	0
Control	0	0.249119
Control	0.00310495	0.220658
Control	0	0.0624741
Control	0.0821733	0
Control	0	0.0136807
Control	0	0.170828
Control	0	0.187977
Control	0	0.00118227
Control	0	0.0883925
Control	0.0302731	0.00118718
Control	0	0.223907
Control	0	0.0854604
Control	0.0288858	0.166208
Control	0.0218203	0.167879
Control	0	0.000818833
Control	0.000393391	0.153226
Control	0	0.32584
Control	0.0164508	0.0431832
Control	0.00767404	0.174858
Control	0.111296	0.102767
Control	0	0.118611
Control	0	0.0882654
Control	0.00227038	0.163674
Control	0.0689358	0.0542869
Control	0	0.115893
Control	0	0.201424
Control	0.049207	0.044937
Control	0.0283784	0.265058
Control	0.0287029	0.0270469
Control	0.00390168	0.15041
Control	0	0.0167575
Control	0.11958	0
Control	0	0.0131523
Control	0	0
Control	0	0.0549771
Control	0	0
Control	0	0.177079
Control	0	0
Control	0	0.149428
Control	0.0202102	0.249596
Control	0.00745817	0
Control	0	0.16201
Control	0	0.000190658
Control	0.1125	0.0388889
Control	0	0.170929
Control	0	0
Control	0	0.00245902
Control	0.00778051	0.183251
Control	0.00338848	0.135141
Control	0	0.115043
Control	0	0.35692
Control	0.00371457	0.156403
Control	0	0.156461
Control	0.0636132	0.0538592
Control	0.000641437	0
Control	0.154321	0.0174897
Control	0	0.156736
Control	0	0.0795848
Control	0.0100746	0.146082
Control	0	0.111327
Control	0.00838156	0.106765
Control	0	0.145207
Control	0	0.0912174
Control	0	0.293897
Control	0	0
Control	0.00191058	0
Control	0	0.182432
Control	0	0.381636
Control	0.0967604	0.0574984
Control	0	0.0164953
Control	0.0373528	0.0198944
Control	0.0129949	0.161624
Control	0	0.132474
Control	0	0
Control	0	0.362475
Control	0	0
Control	0.00914191	0
Control	0	0
Control	0	0.177659
Control	0.0921495	0.0725234
Control	0.0294055	0.121244
Control	0	0.204145
Control	0	0
Control	0	0.409964
Control	0	0.0692935
Control	0.106187	0
Control	0.0438648	0.0584865
Control	0	0
Control	0	0.120115
Control	0.00458515	0.303712
Control	0	0.054676
Control	0.000388954	0.29541
Control	0.0040869	0.113143
Control	0.0817684	0.0387324
Control	0.0401699	0.140015
Control	0.043285	0.066087
Control	0.0431307	0
Control	0.004901	0.312096
Control	0.0467836	0.117934
Control	0.0266981	0.0989399
Control	0.042278	0.326255
Control	0.0874236	0
Control	0.0543049	0
Control	0.108538	0
Control	0.00855571	0.233041
Control	0.0108976	0.168021
Control	0.11659	0
Control	0.14081	0.0200611
Control	0.00262414	0.178442
Control	0.0637551	0.0358744
Control	0.0872719	0.0239613
Control	0.0587537	0.0999011
Control	0.00761201	0.219878
Control	0.0659161	0.0951894
Control	0.0626496	0.028731
Control	0.0430654	0.38803
Control	0.0579425	0.0934174
Control	0	0.205073
Control	0.0266195	0.120439
Control	0.00231974	0.409434
Control	0.121699	0
Control	0.0443051	0.169488
Control	0.137753	0.0809845
Control	0.0946026	0.0790972
Control	0	0.3446
Control	0.0136347	0.161001
Control	0.00761582	0.1282
Control	0.0242556	0.0311576
Control	0.0259146	0.270579
Control	0.0639724	0.000203087
Control	0.00776368	0.0202613
Control	0.137635	0
Control	0.0367107	0
Control	0	0.0577677
Control	0.1035	0
Control	0.0464213	0.0627812
Control	0	0.13877
Control	0.0336961	0.0602763
Control	0.000656599	0.241409
Control	0.122404	0
Control	0.0271378	0.0821945
Control	0.0142303	0.148401
Control	0	0.407725
Control	0.0665626	0.101308
Control	0.0484749	0.208969
Control	0.126711	0.0508088
Control	0.089666	0
Control	0.00601323	0.00300661
Control	0.0397375	0.172803
Control	0.0933307	0.0334468
Control	0.00498857	0.173768
Control	0.00787561	0.165994
Control	0.00183374	0.201508
Control	0.0908574	0.0639226
Control	0	0.191306
Control	0	0
Control	0.207168	0.0310752
Control	0	0.241133
Control	0.0158666	0.0608556
Control	0.0485709	0.0674388
Control	0.0751585	0
Control	0.0571374	0.0763098
Control	0.0976411	0.000580046
Control	0	0.170915
Control	0.0380196	0
Control	0	0.0313834
Control	0	0.032306
Control	0.0695755	0
Control	0.188953	0
Control	0.0204807	0.141066
Control	0.14316	0.0243541
Control	0.009921	0.0508911
Control	0.0805724	0.0331308
Control	0.0851332	0
Control	0.0771385	0.0346908
Control	0.0979664	0
Control	0.0215354	0.00259222
Control	0	0
Control	0.000373832	0.222056
Control	0.0687285	0.0908744
Control	0.171212	0
Control	0	0.12731
Control	0.00405327	0.0804864
Control	0	0
Control	0.0505769	0
Control	0.0526744	0.0207444
Control	0.00413223	0.395317
Control	0	0.111665
Control	0.00937367	0
Control	0.072742	0.0446555
Control	0.0398382	0.173509
Control	0	0
Control	0.110479	0
Control	0.0602591	0
Control	0.00496524	0.173585
Control	0.106466	0
Control	0.00169743	0.077021
Control	0.0737357	0.00849979
Control	0.0862327	0.0170221
Control	0.0777502	0.11249
Control	0.0052879	0.182726
Control	0.150716	0.0455916
Control	0.100706	0
Control	0.0265168	0.0148494
Control	0.13224	0.0955853
Control	0	0.241062
Control	0.027933	0.331006
Control	0	0.167615
Control	0.00858738	0.0811507
Control	0	0.207136
Control	0	0
Control	0.111359	0
Control	0.0323048	0
Control	0.0495836	0
Control	0.0652041	0.0743449
Control	0	0.173047
Control	0.100227	0
Control	0.0421485	0.041589
Control	0.141248	0
Control	0.0183649	0.192338
Control	0.14511	0
Control	0.00299103	0.0209372
Control	0.0617358	0.0364803
Control	0.0435821	0.113831
Control	0.158882	0
Control	0.175041	0.000540249
Control	0.0826716	0.105477
Control	0.0462475	0.164706
Control	0.00195886	0.266797
Control	0.0519427	0.0324122
Control	0	0.265007
Control	0.000601926	0.316814
Control	0.113121	0
Control	0.0975806	0
Control	0.0771417	0.109825
Control	0.00580868	0.131784
Control	0.00297936	0.175569
Control	0.00962936	0.00472384
Control	0.0325619	0
Control	0	0.214346
Control	0.0531178	0.110662
Control	0.0828776	0.0780395
Control	0.0245801	0.287587
Control	0.0886179	0.0164634
Control	0	0.111133
Control	0.138821	0
Control	0.0818651	0.0210572
Control	0.0872804	0.079068
Control	0.0747466	0.0111909
Control	0.0644435	0.000409165
Control	0	0.00919748
Control	0.00939261	0
Control	0.0596442	0.0863324
Control	0.0843652	0
Control	0.00597994	0.204282
Control	0.0413868	0.0949079
Control	0.0576537	0.0960225
Control	0.0571604	0
Control	0.103415	0.115444
Control	0.00825147	0.250884
Control	0.110044	0
Control	0.00116982	0.412166
Control	0	0.29041
Control	0	0.183378
Control	0	0.210033
Control	0.009757	0.112113
Control	0.0519767	0.0776641
Control	0	0.416734
Control	0	0.286583
Control	0.120771	0.00685225
Control	0.00503039	0.0729407
Control	0.104566	0
Control	0.0838359	0.13068
Control	0	0.168823
Control	0	0.395685
Control	0.00640256	0
Control	0.00999167	0.0905495
Control	0.00078911	0.417637
Control	0.000372578	0.0774963
Control	0.0797991	0
Control	0.0956148	0
Control	0	0.324851
Control	0.0934715	0
Control	0.117121	0.0167031
Control	0.0337168	0.109877
Control	0	0.382119
Control	0.0227273	0.198311
Control	0.124578	0.107888
Control	0.0918618	0.06466
Control	0	0.340011
Control	0.0189386	0.0422814
Control	0.0896484	0
Control	0.231044	0
Control	0	0.219377
Control	0.167629	0.0119323
Control	0.0699823	0
Control	0	0.28656
Control	0	0.0923467
Control	0.00377644	0.241881
Control	0.00385282	0.287806
Control	0	0.293885
Control	0.000216123	0
Control	0.0154455	0.281221
Control	0.0481978	0.114208
Control	0.0873405	0.144848
Control	0.0574599	0.0326927
Control	0.117671	0
Control	0	0.385965
Control	0.132251	0
Control	0.000205255	0.340722
Control	0.00662095	0.0669189
Control	0.0290143	0
Control	0.0632491	0.117647
Control	0.0837147	0.0240275
Control	0.00660925	0.15001
Control	0.0569089	0
Control	0	0.357412
Control	0	0.27479
Control	0	0.317208
Control	0.1924	0
Control	0.115512	0.015264
Control	0.103937	0.0664691
Control	0	0
Control	0.000942685	0.262443
Control	0	0.145642
Control	0	0.000418498
Control	0.112999	0
Control	0	0.227458
Control	0.0281422	0.0625594
Control	0	0.161372
Control	0	0.457392
Control	0.00179892	0.208275
Control	0.000197511	0.208572
Control	0.138296	0.00330324
Control	0	0.21245
Control	0.0545389	0.125023
Control	0.000831601	0.191268
Control	0	0.21493
Control	0	0.169076
Control	0.0256564	0.0982161
Control	0.0315482	0
Control	0.0654906	0
Control	0.116199	0
Control	0.00583971	0.0702779
Control	0	0.228423
Control	0.0106442	0.210864
Control	0.105	0.0334
Control	0.08651	0
Control	0	0.165485
Control	0.0797824	0
Control	0.067051	0.176596
Control	0.0572447	0.202327
Control	0.0415615	0.138862
Control	0.0787084	0.117558
Control	0.172248	0
Control	0.0328442	0.0871186
Control	0.0232516	0.216835
Control	0.0759977	0.00744701
Control	0.00173913	0.108913
Control	0.0638997	0.132731
Control	0.00121188	0.243991
Control	0.00512383	0.159266
Control	0.00297011	0.0746241
Control	0.044982	0.161935
Control	0.0740582	0
Control	0.0712141	0.107036
Control	0.0413367	0.0471315
Control	0.0614106	0.0851236
Control	0.0836113	0
Control	0	0.162288
Control	0.0928493	0.0473047
Control	0.000362384	0.292082
Control	0	0.270915
Control	0.0026623	0.163834
Control	0.0653517	0.0151425
Control	0.0972002	0
Control	0.124337	0
Control	0.159479	0
Control	0.0389257	0.126703
Control	0.122689	0
Control	0.151155	0.0442244
Control	0	0.294277
Control	0.0795676	0.0067027
Control	0.0709677	0
Control	0.145428	0
Control	0.161736	0
Control	0.0372965	0.133472
Control	0.0258053	0.18082
Control	0	0.232486
Control	0	0.181105
Control	0.0599059	0.110407
Control	0.0578358	0
Control	0.124617	0.0351379
Control	0.128932	0
Control	0	0.20746
Control	0	0.196421
Control	0	0.231373
Control	0.137938	0.0168118
Control	0.00896414	0.0599602
Control	0.0127941	0.184069
Control	0.137871	0.0591978
Control	0.145151	0
Control	0.0254669	0.110357
Control	0	0.15786
Control	0.060018	0
Control	0.00883978	0.148435
Control	0.0126606	0.0952381
Control	0.00235593	0.327836
Control	0.0313618	0.125868
Control	0.129007	0.0706749
Control	0.053195	0.167949
Control	0	0.160927
Control	0.151154	0
Control	0.0192225	0.182289
Control	0.0108986	0.0448283
Control	0.098824	0
Control	0.0092031	0.111065
Control	0.057072	0.162117
Control	0.0935971	0.0509788
Control	0.140628	0.0629704
Control	0.0963501	0.0268838
Control	0.109848	0
Control	0.0384468	0.14977
Control	0.0696329	0.0494812
Control	0.00698726	0.12536
Control	0.102146	0.00680974
Control	0.102225	0
Control	0.125128	0
Control	0.017067	0.0406658
Control	0.0233894	0
Control	0.0387152	0.025101
Control	0.00770994	0
Control	0.0145475	0.0880408
Control	0.0216621	0.126034
Control	0.118072	0
Control	0.0246833	0.201398
Control	0.129091	0.0418724
Control	0.0612485	0.0196309
Control	0.169571	0
Control	0.0292214	0.172924
Control	0	0.16472
Control	0.0465646	0.057947
Control	0.138812	0
Control	0.0142232	0.0629103
Control	0.0613163	0.140821
Control	0.0497454	0.15237
Control	0.077498	0
Control	0.0735856	0.0632645
Control	0.106499	0.00356394
Control	0.0173913	0.323341
Control	0	0.51361
Control	0.000622536	0.43702
Control	0.000945716	0.147343
Control	0.0165563	0.161473
Control	0.00167926	0.205919
Control	0	0.347775
Control	0	0.271457
Control	0.0119499	0.139036
Control	0	0.29446
Control	0	0.272211
Control	0.162056	0
Control	0	0.170678
Control	0.0812628	0.093966
Control	0.0529801	0.146498
Control	0	0.587295
Control	0.241972	0
Control	0.00534653	0.202178
Control	0	0.237667
Control	0.177078	0.0313236
Control	0.142721	0
Control	0	0.192942
Control	0.0134059	0.247911
Control	0	0.400598
Control	0.147464	0.0401018
Control	0.024619	0.28136
Control	0.058739	0.220374
Control	0.0402773	0.188835
Control	0.0117904	0.265939
Control	0.0144732	0.215361
Control	0.0726876	0.169544
Control	0.0474635	0.0712913
Control	0.00101174	0.349454
Control	0.129714	0
Control	0.086457	0.0433227
Control	0.10815	0.0326381
Control	0.0256043	0.119828
Control	0.11955	0.00984529
Control	0	0.359115
Control	0.000415887	0.220212
Control	0.179452	0
Control	0.0108413	0.179098
Control	0.121839	0.16481
Control	0	0.245768
Control	0	0.42368
Control	0	0.262887
Control	0.0138348	0.177907
Control	0.0363985	0.169647
Control	0.0190458	0.146018
Control	0.169403	0
Control	0.0583024	0.288422
Control	0.0808447	0.0998294
Control	0.109777	0.0989351
Control	0.140435	0.00518652
Control	0	0.447947
Control	0.173375	0.0165618
Control	0.0759878	0.154364
Control	0.177987	0.0220126
Control	0	0.208317
Control	0.0634249	0.162368
Control	0.16992	0
Control	0.18849	0.0104254
Control	0.00453795	0.227517
Control	0	0.19388
Control	0.0422477	0.0059475
Control	0.00157853	0.384767
Control	0.0198634	0.161184
Control	0.016578	0.127712
Control	0.00644917	0.135243
Control	0.00063118	0
Control	0.169741	0.0253636
Control	0.130327	0
Control	0.00076365	0.142803
Control	0.0337011	0.236309
Control	0.0671714	0.00951272
Control	0.011236	0.237159
Control	0.0299257	0.165356
Control	0.0048771	0.169138
Control	0.000189251	0.129069
Control	0	0.268702
Control	0	0.423694
Control	0.00968074	0.173018
Control	0.0728388	0.00325858
Control	0.0117845	0.158997
Control	0.0221797	0.0290631
Control	0.0837923	0.13513
Control	0	0.00563435
Control	0.0300038	0.438473
Control	0.0711603	0.110298
Control	0.000383436	0.128834
Control	0.00301773	0.213693
Control	0.159255	0
Control	0.0887379	0.0998058
Control	0.00121704	0.40568
Control	0.0236513	0.11982
Control	0.210422	0
Control	0.0942172	0
Control	0.0899916	0
Control	0.00824176	0.153212
Control	0	0.362845
Control	0.00810117	0.168939
Control	0.0900147	0
Control	0.000377501	0.208758
Control	0.044166	0.111134
Control	0.0834153	0.00590203
Control	0	0.0881489
Control	0.115527	0.0162685
Control	0.132971	0.0054315
Control	0.038329	0.196382
Control	0.118503	0.0471296
Control	0.0409726	0.112005
Control	0.000182282	0.363653
Control	0	0.475741
Control	0.0641502	0
Control	0.155034	0.0687926
Control	0.102514	0
Control	0	0.372473
Control	0	0.258965
Control	0.0530973	0.0153814
Control	0.0212483	0.103206
Control	0.0197324	0.158766
Control	0.0384006	0.183888
Control	0.143321	0.0274056
Control	0.0497925	0.11638
Control	0.0419103	0.205068
Control	0.0984194	0.0231823
Control	0.0707715	0.0884175
Control	0.00254105	0.26036
Control	0	0.34539
Control	0.0273003	0.0994944
Control	0.11469	0.0500786
Control	0.0621363	0.00353283
Control	0.00265198	0.317625
Control	0.000977708	0.0600313
Control	0.0409584	0
Control	0.0267755	0.147171
Control	0.0317753	0.0805658
Control	0.112891	0
Control	0.0357074	0.0992086
Control	0.146025	0.0182008
Control	0.0539335	0
Control	0.00647317	0
Control	0.0478329	0.086234
Control	0.0240017	0.127043
Control	0.0110015	0.265364
Control	0.0359634	0.0878378
Control	0.108639	0
Control	0.0308574	0.0657797
Control	0.0194052	0.0638375
Control	0.111812	0.00745413
Control	0.109848	0.00956938
Control	0.0170432	0.0160523
Control	0.0830609	0
Control	0.0539835	0.234798
Control	0.0130274	0.32938
Control	0.024778	0.0854842
Control	0	0.0390552
Control	0.137658	0.0445031
Control	0.0916715	0
Control	0.0379156	0.0966362
Control	0.0443658	0.00062487
Control	0.0780252	0.068151
Control	0.106415	0.00523658
Control	0.111534	0.0323563
Control	0.03601	0.0421722
Control	0.0376817	0.0942999
Control	0.191498	0.00510934
Control	0.0881024	0.00338855
Control	0.00128747	0.280118
Control	0.0590568	0.141694
Control	0.0474018	0.0638635
Control	0.0528009	0.0900833
Control	0.084021	0.0060015
Control	0.0819477	0.0400407
Control	0.0809601	0.033157
Control	0.0748608	0
Control	0.045888	0.121772
Control	0.0299003	0.236803
Control	0.154431	0.0108406
Control	0.0768165	0.0386062
Control	0.0733928	0
Control	0.072345	0
Control	0	0.213562
Control	0.068782	0.0650972
Control	0.197701	0.0283525
Control	0.0606777	0.132191
Control	0.166699	0
Control	0.184836	0
Control	0.105753	0
Control	0.101834	0
Control	0.160352	0
Control	0.0145688	0
Control	0	0.0663784
Control	0.0660272	0
Control	0.0772709	0
Control	0.064092	0.0938784
Control	0.0185928	0.0982501
Control	0.124395	0
Control	0.124722	0.027017
Control	0.127342	0
Control	0.0643142	0.0470499
Control	0.184534	0
Control	0.0775364	0.00338848
Control	0.0735705	0
Control	0.026945	0.164168
Control	0.0188714	0
Control	0.106583	0.0701411
Control	0.00709779	0.162461
Control	0.0626972	0.183253
Control	0.0956279	0
Control	0.0721078	0.0931062
Control	0.0535159	0.0595312
Control	0.120988	0
Control	0.0464176	0.0903313
Control	0.0775031	0
Control	0.0221805	0.0484962
Control	0.00409737	0.16992
Control	0.0645094	0
Control	0	0.0533971
Control	0.0538824	0.14075
Control	0.177291	0.0177291
Control	0.0621047	0
Control	0.065537	0
Control	0	0.213951
Control	0.115848	0
Control	0	0.182858
Control	0.10491	0
Control	0.000418148	0
Control	0.0514632	0.0853683
Control	0.107375	0.00189115
Control	0.131841	0
Control	0.0156282	0.0263852
Control	0.106552	0.0120433
Control	0	0
Control	0.0932843	0.013741
Control	0.0287561	0.00445831
Control	0.0583066	0.113909
Control	0.0642786	0
Control	0.0715852	0
Control	0.0796709	0.167168
Control	0	0.0716332
Control	0.0211651	0.246018
Control	0.0617667	0
Control	0.0171319	0.20385
Control	0.0141047	0.359362
Control	0.136709	0
Control	0.189916	0
Control	0.0110906	0.0913945
Control	0.117128	0
Control	0.0140372	0.168248
Control	0.113468	0.027248
Control	0	0.219548
Control	0	0.28856
Control	0.115877	0
Control	0	0.356762
Control	0.0818758	0
Control	0	0.370904
Control	0.0377551	0.178776
Control	0.133717	0
Control	0	0.000197161
Control	0.0746565	0.0636298
Control	0	0.110639
Control	0.00904159	0.119349
Control	0	0.199339
Control	0.0567071	0.121236
Control	0	0.157721
Control	0	0.469151
Control	0.0386368	0.0416089
Control	0.0102833	0.243888
Control	0.147639	0
Control	0	0.302088
Control	0	0.319489
Control	0.0928361	0.009421
Control	0.0101246	0.204829
Control	0.119128	0
Control	0.0176261	0.212076
Control	0.0214706	0.129774
Control	0.0625733	0.18068
Control	0.0156871	0.271446
Control	0.0866919	0.00503778
Control	0	0.214116
Control	0.0614397	0.184778
Control	0.177675	0
Control	0.0188529	0.193888
Control	0	0.352308
Control	0.0125473	0.367058
Control	0.029042	0.0923277
Control	0.0305155	0.0108036
Control	0	0.290551
Control	0.0108141	0.158539
Control	0	0.217718
Control	0.0256203	0.164817
Control	0.0270758	0.337545
Control	0.0911453	0.00692791
Control	0.0821168	0.0531225
Control	0.123224	0.206862
Control	0.0181783	0.155289
Control	0.10254	0
Control	0	0.319017
Control	0.129778	0
Control	0.0239313	0.190223
Control	0.0191729	0.153947
Control	0	0.414494
Control	0	0.42284
Control	0	0.376355
Control	0.011336	0
Control	0	0.283716
Control	0.0103051	0.23338
Control	0.0897601	0.00835476
Control	0.0120385	0.239366
Control	0	0.257853
Control	0.111734	0
Control	0	0.344859
Control	0.000909256	0
Control	0	0.361171
Control	0	0.326726
Control	0.0601751	0.159737
Control	0.0128028	0.174119
Control	0.0910646	0
Control	0	0.272383
Control	0.0039208	0.232307
Control	0.0713091	0
Control	0	0.335697
Control	0	0.205888
Control	0.0897533	0.13833
Control	0	0.222473
Control	0	0.185872
Control	0.0412814	0.13094
Control	0.046341	0.173972
Control	0	0.279992
Control	0.000386623	0.181326
Control	0	0.364021
Control	0.114692	0
Control	0.0851927	0
Control	0.0902126	0
Control	0	0.38531
Control	0	0.26737
Control	0.131109	0
Control	0.0648708	0.000549753
Control	0.0121279	0.225652
Control	0.0192138	0.175353
Control	0	0.239118
Control	0.156381	0
Control	0.164607	0
Control	0.0567376	0
Control	0.10325	0.00191205
Control	0.10796	0
Control	0.0241873	0.136416
Control	0.0891533	0.027897
Control	0.0428291	0.13222
Control	0.0346434	0.145665
Control	0.0913815	0
Control	0.0949134	0
Control	0.119724	0
Control	0.0559455	0.149257
Control	0.124856	0
Control	0.131004	0
Control	0.0843617	0.0631196
Control	0.207932	0
Control	0.0530906	0.0400076
Control	0.085846	0.116766
Control	0.0519174	0.133137
Control	0.133615	0
Control	0.0600326	0
Control	0.12082	0.0927724
Control	0.0731922	0
Control	0.0687528	0.00484795
Control	0.044363	0.170302
Control	0.0363056	0.108119
Control	0.00867553	0.201272
Control	0.0593478	0.0573223
[truncated: 26,215 more rows]
