# Supplementary material for: An interactive deep learning-based approach reveals mitochondrial cristae topologies
Source: PLoS Biol. 2023 Aug 31;21(8):e3002246. doi: 10.1371/journal.pbio.3002246 (PMC10470929; doi:10.1371/journal.pbio.3002246)
Supplement: S9 Data — This source file includes the data about lamellar angle from each lamellar. (XLSX) [file pbio.3002246.s027.xlsx]

## Sheet: Fig.7A
Type	x	y
Control	0.470753	0.529756
Control	0.00787315	0.00936494
Control	0.181476	0.248575
Control	0.00497536	0.0180524
Control	0.442443	0.264041
Control	0.00191322	0.019681
Control	0.000888084	0.00915462
Control	0.00100136	0.0100286
Control	0.0564411	0.112105
Control	0.0121038	0.0102865
Control	0.0931563	0.15285
Control	0.0599325	0.122865
Control	0.0292361	0.10878
Control	0.00142256	0.0432985
Control	0.0085169	0.0264625
Control	0.116002	0.275152
Control	0.00257365	0.0182211
Control	0.130939	0.906141
Control	0.0128821	0.11951
Control	0.00526994	0.0173038
Control	0.0106974	0.0434384
Control	0.0170815	0.0739
Control	0.00642076	0.0460192
Control	0.000516155	0.012396
Control	0.0219104	0.0655603
Control	0.000353022	0.0166393
Control	0.00482653	0.0373528
Control	0.0100064	0.0910986
Control	0.0243216	0.0479185
Control	0.010562	0.0527509
Control	0.00193664	0.0261847
Control	0.363493	0.928667
Control	0.000658719	0.0247093
Control	0.00203686	0.0145296
Control	1.41319	0.683991
Control	0.00127322	0.0399571
Control	0.00177771	0.0282925
Control	0.0450483	0.828056
Control	0.0979411	0.397056
Control	0.00445361	0.0172026
Control	0.00129329	0.0186235
Control	0.0361604	0.438747
Control	0.0447168	0.501249
Control	0.642601	2.0888
Control	0.0643403	0.116314
Control	0.268066	0.248395
Control	0.228675	0.247581
Control	0.169208	0.150225
Control	0.237841	0.201883
Control	0.230904	0.251191
Control	0.335796	0.392167
Control	0.120724	0.198954
Control	0.0433788	0.171513
Control	0.15536	0.51405
Control	0.33287	0.404354
Control	0.243623	0.262019
Control	0.0597649	0.250089
Control	0.0115338	0.0460171
Control	0.0970612	0.341424
Control	0.00364807	0.0182887
Control	0.652255	0.330924
Control	0.542865	0.270224
Control	0.0464327	0.0253705
Control	0.528726	0.255121
Control	0.043789	0.045217
Control	0.933296	0.95009
Control	1.65989	1.67861
Control	0.00217688	0.0168122
Control	0.0231891	0.0375463
Control	0.276908	0.687952
Control	0.0313558	0.0374902
Control	0.34941	0.35176
Control	0.012074	0.0285
Control	0.0199703	0.0446906
Control	0.00890579	0.0493373
Control	0.0869551	0.4858
Control	0.00310109	0.0299211
Control	0.00603671	0.0405811
Control	0.10982	0.177722
Control	0.0515522	0.134538
Control	0.0360467	0.11244
Control	0.0329206	0.101373
Control	0.0660185	0.0792566
Control	0.471621	0.365167
Control	0.350896	0.181206
Control	0.0459466	0.0953037
Control	0.223883	0.109402
Control	0.00796703	0.0216875
Control	0.0150703	0.11711
Control	1.02557	0.434722
Control	0.0292334	0.024845
Control	0.0239453	0.0447064
Control	0.128518	0.123201
Control	0.00277035	0.145727
Control	0.0125686	0.144497
Control	0.0782217	0.293632
Control	0.0298679	0.106108
Control	0.0123716	0.0611554
Control	0.477341	0.512946
Control	0.0285132	0.0782842
Control	0.241727	0.379391
Control	0.00661624	0.0395618
Control	0.142751	0.135623
Control	0.188301	0.260917
Control	0.000261808	0.0805924
Control	0.0436381	0.0469037
Control	1.91048	0.386675
Control	0.461702	0.442973
Control	0.107688	0.102907
Control	0.0891917	0.137474
Control	0.0307293	0.0599629
Control	0.110219	0.146756
Control	0.0747649	0.442132
Control	0.0200436	0.0327861
Control	0.0204304	0.184264
Control	0.02808	0.0742604
Control	0.0261748	0.0576375
Control	0.00023995	0.0598471
Control	0.0896911	0.355253
Control	0.00434255	0.208507
Control	0.0351209	0.0988838
Control	0.00556066	0.133337
Control	0.0692835	0.0534502
Control	0.00307906	0.110212
Control	0.0310179	0.0187246
Control	0.0161499	0.0493196
Control	0.00386179	0.0913218
Control	0.00786742	0.0640117
Control	0.226176	0.291432
Control	0.0113686	0.0791463
Control	0.151574	0.196932
Control	0.864563	0.177334
Control	0.828048	0.151149
Control	0.0549118	0.0360978
Control	0.526144	0.593172
Control	0.00309951	0.0335022
Control	0.833524	1.09843
Control	0.00076873	0.0556836
Control	0.0146634	0.109935
Control	0.487565	0.558508
Control	1.01378	0.905707
Control	0.984178	1.09443
Control	0.0114775	0.0584685
Control	0.040687	0.0320911
Control	0.264935	0.216249
Control	0.0500589	0.0993484
Control	0.526597	0.38052
Control	0.166878	0.0918803
Control	0.0691924	0.0800679
Control	0.0564447	0.0218677
Control	0.386881	0.164733
Control	0.553837	0.845732
Control	0.307	0.452887
Control	0.91159	0.628082
Control	0.00632685	0.0515716
Control	0.00499056	0.0426738
Control	0.4562	0.303264
Control	0.883268	0.788446
Control	0.0416472	0.0389557
Control	1.13415	0.907816
Control	0.0136153	0.0448421
Control	0.0700011	0.139823
Control	0.00209087	0.0544498
Control	0.00979027	0.140412
Control	0.0119624	0.0385822
Control	0.00866649	0.0523928
Control	0.851801	0.607035
Control	0.152329	0.131284
Control	0.614829	0.613916
Control	0.676481	0.906809
Control	0.0412597	0.0565192
Control	0.586834	0.607664
Control	0.0277122	0.0423535
Control	0.747537	1.54112
Control	0.328818	0.631699
Control	0.0275584	0.0442077
Control	0.422788	0.436777
Control	0.0161253	0.0476876
Control	0.194498	0.0987861
Control	0.0304661	0.058994
Control	0.112627	0.271202
Control	0.00725111	0.0973321
Control	0.0222443	0.171511
Control	0.122561	0.0148692
Control	0.0807097	0.0699388
Control	0.25952	0.149837
Control	0.0660661	0.0582682
Control	1.90716	0.237938
Control	0.0720529	0.162966
Control	0.0280195	0.104056
Control	0.0115998	0.0366656
Control	0.00490915	0.0373976
Control	0.0119799	0.0846311
Control	0.00445327	0.0636023
Control	0.00954075	0.0582225
Control	0.212741	0.158289
Control	0.318776	0.269281
Control	0.202211	0.13902
Control	1.18335	0.677276
Control	1.11144	0.537352
Control	1.6803	0.864107
Control	0.0913553	0.121183
Control	0.0256846	0.390115
Control	0.14883	0.391063
Control	0.11194	0.106611
Control	0.103719	0.0670196
Control	0.093421	0.064258
Control	0.247154	0.1545
Control	0.0896431	0.625816
Control	0.291684	0.217908
Control	0.0134981	0.0110627
Control	0.0125094	0.0297069
Control	0.149889	0.0807362
Control	0.0719811	0.0162751
Control	0.313673	0.145462
Control	0.998351	0.341026
Control	0.065827	0.0281282
Control	0.10048	0.368033
Control	0.866491	0.574565
Control	0.728159	0.331069
Control	0.0155746	0.0776424
Control	0.00921043	0.0704522
Control	0.00456419	0.413676
Control	0.0577557	0.0630324
Control	0.149866	0.302809
Control	0.0909693	0.041389
Control	0.00752198	0.0241275
Control	0.01471	0.101221
Control	0.106765	0.146061
Control	0.0379778	0.0657256
Control	0.0242356	0.0290215
Control	0.0651841	0.0174733
Control	0.113286	0.0873312
Control	0.0255774	0.136809
Control	0.0248322	0.952944
Control	0.0647386	0.0477691
Control	0.27478	0.588754
Control	0.0535464	0.142397
Control	0.287952	0.510517
Control	0.185668	0.201212
Control	0.305454	0.367022
Control	0.0610602	0.0285521
Control	0.0424363	0.0612192
Control	0.120964	0.0931724
Control	0.0460902	0.0289608
Control	0.229719	0.526508
Control	0.0329861	0.0641882
Control	0.153176	0.146971
Control	0.035123	0.245221
Control	0.383886	0.374537
Control	0.0142367	0.0114265
Control	0.212794	0.0946281
Control	0.0479618	0.501518
Control	0.517282	0.44744
Control	0.0357284	0.11023
Control	0.0576698	0.134291
Control	0.0481653	0.0784178
Control	0.00556273	0.0194582
Control	0.0569767	0.0424158
Control	0.281487	0.17426
Control	0.508289	0.740386
Control	0.0996544	0.212347
Control	0.00771316	0.0388184
Control	0.000796473	0.00961993
Control	0.0120414	0.101783
Control	0.0193954	0.215824
Control	0.0340741	0.0846912
Control	0.0276743	0.114413
Control	0.3691	0.343511
Control	0.261899	0.371852
Control	0.299484	0.248876
Control	0.0158226	0.0248928
Control	0.00969866	0.186348
Control	0.188875	0.208175
Control	0.00212002	0.0115506
Control	0.0191846	0.0435028
Control	0.00467549	0.0124618
Control	0.000972957	0.0128111
Control	0.0106292	0.024891
Control	0.0135582	0.0233549
Control	0.00258555	0.0171191
Control	0.0036218	0.0165521
Control	0.179866	0.764937
Control	0.123849	0.133622
Control	0.323132	0.356891
Control	0.565295	0.444275
Control	0.00141342	0.0141119
Control	0.00825407	0.0346971
Control	0.00187921	0.00689954
Control	0.0217221	0.10794
Control	0.0497858	0.114772
Control	0.0301132	0.0487982
Control	0.647443	0.0440928
Control	1.18595	0.0884464
Control	0.647741	0.124426
Control	1.30347	0.493183
Control	0.00161124	0.00657723
Control	0.0502062	0.217286
Control	0.00152208	0.0232902
Control	0.00443902	0.014018
Control	0.00273444	0.014313
Control	0.00131276	0.00597463
Control	0.359142	0.626718
Control	0.000712933	0.014061
Control	0.0133443	0.0688181
Control	0.0333679	0.0180464
Control	0.00611479	0.0318379
Control	0.0183612	0.065857
Control	0.00206185	0.0147467
OPA1 KD	0.0559561	0.0801588
OPA1 KD	0.00277714	0.0457224
OPA1 KD	0.0262626	0.226204
OPA1 KD	0.259856	0.297899
OPA1 KD	0.126219	0.23552
OPA1 KD	0.0167107	0.0219334
OPA1 KD	0.0760792	0.0606437
OPA1 KD	0.00291977	0.0933019
OPA1 KD	0.00388984	0.097303
OPA1 KD	0.156491	0.528719
OPA1 KD	0.00822764	0.145452
OPA1 KD	0.000607445	0.0456462
OPA1 KD	0.000419063	0.0316069
OPA1 KD	0.00450916	0.0221217
OPA1 KD	0.203837	0.239537
OPA1 KD	0.316081	0.609845
OPA1 KD	0.00325844	0.0308272
OPA1 KD	0.000465121	0.0189063
OPA1 KD	0.142315	1.4759
OPA1 KD	0.00444029	0.0396126
OPA1 KD	0.00530557	0.0892196
OPA1 KD	0.000384913	0.00548301
OPA1 KD	0.00466849	0.0194942
OPA1 KD	0.00943602	0.0384218
OPA1 KD	9.34381e-05	0.00960705
OPA1 KD	0.000640347	0.00792852
OPA1 KD	0.00677037	0.0555075
OPA1 KD	0.000103816	0.00913688
OPA1 KD	0.0109075	0.0397918
OPA1 KD	0.00362997	0.0324867
OPA1 KD	0.0055844	0.125583
OPA1 KD	0.00783207	0.0735189
OPA1 KD	0.111206	0.2595
OPA1 KD	0.00813641	0.0402741
OPA1 KD	0.0416465	0.161149
OPA1 KD	0.00579317	0.0532794
OPA1 KD	0.0841991	0.717807
OPA1 KD	0.00578467	0.0129857
OPA1 KD	0.00179604	0.0135693
OPA1 KD	0.00123165	0.00935878
OPA1 KD	0.000736163	0.0443713
OPA1 KD	0.0141729	0.0915085
OPA1 KD	0.00142758	0.0354742
OPA1 KD	3.60422e-05	0.00957233
OPA1 KD	0.0020907	0.0121778
OPA1 KD	0.000907809	0.0079476
OPA1 KD	0.00114927	0.0529923
OPA1 KD	0.110699	0.484671
OPA1 KD	0.66154	0.946099
OPA1 KD	0.000646258	0.0192842
OPA1 KD	0.0150632	0.198914
OPA1 KD	0.0698961	0.0649428
OPA1 KD	0.1407	0.0483338
OPA1 KD	0.00168708	0.0169982
OPA1 KD	0.009054	0.0242183
OPA1 KD	0.00314988	0.0368341
OPA1 KD	0.00268033	0.0337865
OPA1 KD	0.0261083	0.109819
OPA1 KD	0.0013393	0.0282645
OPA1 KD	0.000857522	0.0143918
OPA1 KD	0.306394	0.700473
OPA1 KD	0.016343	0.097803
OPA1 KD	0.0111536	0.133344
OPA1 KD	0.177467	0.171647
OPA1 KD	0.0994222	0.562208
OPA1 KD	0.0511058	0.281197
OPA1 KD	0.000383936	0.0602423
OPA1 KD	0.000780744	0.0137954
OPA1 KD	0.00665825	0.0689558
OPA1 KD	0.00203914	0.0496506
OPA1 KD	0.0323092	0.117052
OPA1 KD	0.0825224	0.136836
OPA1 KD	0.00157759	0.0572388
OPA1 KD	0.00312319	0.12767
OPA1 KD	0.000937984	0.0145443
OPA1 KD	0.00036597	0.0193151
OPA1 KD	0.304546	1.01361
OPA1 KD	0.0197686	0.074186
OPA1 KD	0.584066	0.358539
OPA1 KD	0.170431	0.0378112
OPA1 KD	0.00760124	0.0864346
OPA1 KD	0.000175204	0.0171352
OPA1 KD	6.55716e-05	0.00399882
OPA1 KD	0.0477411	0.31256
OPA1 KD	0.00428799	0.0877302
OPA1 KD	0.0153367	0.0508438
OPA1 KD	0.0252271	0.109554
OPA1 KD	0.0268313	0.0446588
OPA1 KD	0.00903806	0.072138
OPA1 KD	0.0520521	0.0422223
OPA1 KD	0.00308985	0.0757969
OPA1 KD	0.655766	0.719492
OPA1 KD	0.00079282	0.0140579
OPA1 KD	0.003323	0.011378
OPA1 KD	0.000539609	0.0179729
OPA1 KD	0.0078637	0.0813609
OPA1 KD	0.000431149	0.01355
OPA1 KD	0.00263298	0.226314
OPA1 KD	0.018233	0.346023
OPA1 KD	0.00107394	0.188604
OPA1 KD	0.0116221	0.0284498
OPA1 KD	0.000670318	0.00747964
OPA1 KD	7.7634e-05	0.0081965
OPA1 KD	0.0479969	0.209103
OPA1 KD	0.0340309	0.0670983
OPA1 KD	0.00570747	0.003453
OPA1 KD	0.000899906	0.0262447
OPA1 KD	0.00491165	0.0317297
OPA1 KD	0.000524928	0.00958213
OPA1 KD	0.00451172	0.0995109
OPA1 KD	0.00993329	0.0203651
OPA1 KD	0.0241636	0.156204
OPA1 KD	0.0909562	0.126779
OPA1 KD	0.0355706	0.147479
OPA1 KD	0.00609576	0.0766701
OPA1 KD	0.00018135	0.00885713
OPA1 KD	0.00878562	0.0631187
OPA1 KD	0.00189235	0.00979175
OPA1 KD	0.0588572	0.0445848
OPA1 KD	0.0977794	0.200561
OPA1 KD	0.00240814	0.0468753
OPA1 KD	0.0043576	0.0641916
OPA1 KD	0.159846	0.255312
OPA1 KD	0.00474637	0.0661367
OPA1 KD	4.64623e-05	0.0120986
OPA1 KD	0.028515	0.0188357
OPA1 KD	0.00716916	0.11542
OPA1 KD	0.0012631	0.00506972
OPA1 KD	0.00144464	0.0807402
OPA1 KD	0.00223805	0.0479956
OPA1 KD	0.038736	0.0652696
OPA1 KD	0.000243206	0.0079952
OPA1 KD	0.200843	0.666259
OPA1 KD	0.117889	0.100899
OPA1 KD	0.00899721	0.0234608
OPA1 KD	0.00276622	0.0542878
OPA1 KD	0.000451168	0.0575721
OPA1 KD	0.0158392	0.063385
OPA1 KD	0.00115423	0.0365429
OPA1 KD	0.0363331	0.144551
OPA1 KD	6.09809e-05	0.0283619
OPA1 KD	0.0243903	0.449961
OPA1 KD	0.0037554	0.0422665
OPA1 KD	0.361154	1.15707
OPA1 KD	0.0755984	0.0994916
OPA1 KD	0.00981895	0.0250387
OPA1 KD	0.00216331	0.0352603
OPA1 KD	0.000213114	0.011887
OPA1 KD	0.00455846	0.0836572
OPA1 KD	0.00163256	0.0140759
OPA1 KD	0.000129346	0.00844687
OPA1 KD	0.00124436	0.0178975
OPA1 KD	2.23823e-05	0.00399841
OPA1 KD	0.000722154	0.0386532
OPA1 KD	0.000101254	0.0221201
OPA1 KD	0.00013788	0.00827304
OPA1 KD	0.00106293	0.0849761
OPA1 KD	0.00380947	0.0223612
OPA1 KD	0.0135055	0.0227431
OPA1 KD	0.000297481	0.0165372
OPA1 KD	0.000329379	0.00653291
OPA1 KD	0.00102814	0.0113959
OPA1 KD	0.0103637	0.562378
OPA1 KD	0.00470087	0.0297512
OPA1 KD	0.0992601	0.0632556
OPA1 KD	0.00370027	0.0219017
OPA1 KD	0.315747	0.0904107
OPA1 KD	0.00924737	0.039654
OPA1 KD	0.00759905	0.0234291
OPA1 KD	0.00483009	0.0188209
OPA1 KD	0.547742	1.3786
OPA1 KD	0.0131771	0.0215932
OPA1 KD	0.0896059	0.0944384
OPA1 KD	0.829802	0.678414
OPA1 KD	0.00130411	0.0250011
OPA1 KD	0.145715	0.339841
OPA1 KD	0.00333756	0.0134169
OPA1 KD	0.00816228	0.0497725
OPA1 KD	0.126856	0.225497
OPA1 KD	0.0130295	0.039556
OPA1 KD	0.0414395	0.26151
OPA1 KD	0.000367923	0.0213966
OPA1 KD	0.00329389	0.021627
OPA1 KD	0.33128	0.786627
OPA1 KD	0.0221894	0.103997
OPA1 KD	0.00558753	0.0349819
OPA1 KD	0.166263	0.38495
OPA1 KD	0.296234	0.603722
OPA1 KD	0.0118005	0.0125266
OPA1 KD	0.000617598	0.0154065
OPA1 KD	0.00320691	0.0238459
OPA1 KD	0.00186011	0.0540976
OPA1 KD	0.0243766	0.14698
OPA1 KD	0.0547089	0.176803
OPA1 KD	0.0463845	0.155782
OPA1 KD	0.000575723	0.0131752
OPA1 KD	0.0144752	0.0812894
OPA1 KD	0.0129051	0.392929
OPA1 KD	0.00455924	0.0189901
OPA1 KD	0.0105355	0.0165296
OPA1 KD	0.00151521	0.0179742
OPA1 KD	0.00807976	0.0687178
OPA1 KD	0.00244768	0.0340623
OPA1 KD	0.0149402	0.0301448
OPA1 KD	0.0139694	0.175959
OPA1 KD	0.33488	0.67793
OPA1 KD	0.0122131	0.0326217
OPA1 KD	0.0060657	0.00271684
OPA1 KD	0.0185267	0.0220922
OPA1 KD	0.0834383	0.0884651
OPA1 KD	0.000233894	0.00784521
OPA1 KD	0.0115691	0.0601856
OPA1 KD	0.098716	0.0502822
OPA1 KD	0.000105434	0.00671957
OPA1 KD	0.000270075	0.0144838
OPA1 KD	0.0247233	0.0974394
OPA1 KD	0.0534682	0.267801
OPA1 KD	0.120469	0.160001
OPA1 KD	1.87415	0.41097
OPA1 KD	0.000227228	0.0711681
OPA1 KD	0.0943702	0.729086
OPA1 KD	1.63831	1.01663
OPA1 KD	0.0405263	0.016051
OPA1 KD	0.00780065	0.0103445
OPA1 KD	0.026535	0.0599935
OPA1 KD	0.00756491	0.0443663
OPA1 KD	0.048481	0.0524706
OPA1 KD	0.242796	0.770816
OPA1 KD	0.00405608	0.0222197
OPA1 KD	0.535501	0.640517
OPA1 KD	0.0038206	0.0140028
OPA1 KD	0.74541	0.828546
OPA1 KD	0.00746332	0.0178133
OPA1 KD	0.00117517	0.10002
OPA1 KD	0.0019695	0.0619707
OPA1 KD	0.065324	0.906292
OPA1 KD	0.0112278	0.0242923
OPA1 KD	0.000392132	0.0199269
OPA1 KD	0.131845	0.307177
OPA1 KD	0.0241065	0.080586
OPA1 KD	0.00120021	0.00968768
OPA1 KD	0.0264824	0.357399
OPA1 KD	0.00243351	0.0100129
OPA1 KD	0.00661904	0.509823
OPA1 KD	0.0414935	0.11767
OPA1 KD	0.077859	0.170236
OPA1 KD	0.0121041	0.0851942
OPA1 KD	0.0655785	0.519969
OPA1 KD	7.26737e-05	0.0122394
OPA1 KD	0.028291	0.0613537
OPA1 KD	0.00513829	0.0269323
OPA1 KD	0.122828	0.516366
OPA1 KD	0.00119931	0.00640569
OPA1 KD	0.0204917	0.070685
OPA1 KD	0.0187006	0.0376481
OPA1 KD	0.115377	0.398269
OPA1 KD	0.00975602	0.0503294
OPA1 KD	0.000763081	0.0318686
OPA1 KD	0.00954466	0.0719785
OPA1 KD	0.0165226	0.629219
OPA1 KD	0.19227	0.0950787
OPA1 KD	0.0057768	0.0739359
OPA1 KD	0.000358205	0.0113582
OPA1 KD	0.0248468	0.178576
OPA1 KD	0.0116861	0.0384886
OPA1 KD	0.00104296	0.00514744
OPA1 KD	0.00192896	0.00713068
OPA1 KD	0.0124423	0.0692842
OPA1 KD	0.043516	0.100969
OPA1 KD	0.129748	0.307642
OPA1 KD	0.0278461	0.0502849
OPA1 KD	0.00698162	0.0181298
OPA1 KD	0.0179851	0.109125
OPA1 KD	0.00386738	0.022362
OPA1 KD	0.00054799	0.00267263
OPA1 KD	0.010549	0.085393
OPA1 KD	0.00124799	0.0741386
OPA1 KD	0.000283223	0.0120165
OPA1 KD	0.0210965	0.045234
OPA1 KD	0.0203678	0.249494
OPA1 KD	0.00939871	0.0237738
OPA1 KD	0.689781	1.45892
OPA1 KD	0.00511726	0.00824905
OPA1 KD	0.00180647	0.030338
OPA1 KD	0.101953	0.101724
OPA1 KD	0.00755321	0.00853155
OPA1 KD	0.00154589	0.00584641
OPA1 KD	0.0401223	0.0829578
OPA1 KD	0.000726285	0.00455922
OPA1 KD	0.4527	0.443076
OPA1 KD	0.043373	0.133947
OPA1 KD	0.410315	0.397512
OPA1 KD	0.0224186	0.0333557
OPA1 KD	0.0292522	0.0606276
OPA1 KD	0.048153	0.122606
OPA1 KD	0.00102182	0.00666518
OPA1 KD	0.00104292	0.012812
OPA1 KD	0.00449444	0.041972
OPA1 KD	0.00106599	0.0276559
OPA1 KD	0.937749	0.952948
OPA1 KD	0.126301	0.356915
OPA1 KD	0.0111787	0.168285
OPA1 KD	0.00520547	0.0348069
OPA1 KD	0.0128584	0.0914456
OPA1 KD	0.000182719	0.0145306
OPA1 KD	0.0656653	0.334602
OPA1 KD	0.00017615	0.00424246
OPA1 KD	0.202478	0.461
OPA1 KD	0.388147	1.03917
OPA1 KD	0.0643182	0.0884186
OPA1 KD	0.0145706	0.0903943
OPA1 KD	0.898595	1.44587
OPA1 KD	0.00262468	0.0124741
OPA1 KD	0.0364832	0.461539
OPA1 KD	0.0168865	0.0301725
OPA1 KD	0.0325363	0.194556
OPA1 KD	0.00437833	0.0924106
OPA1 KD	4.74631e-06	0.00529512
OPA1 KD	0.00691338	0.0348082
OPA1 KD	0.157568	0.341498
OPA1 KD	0.000526095	0.00281467
OPA1 KD	0.0720378	0.0767068
OPA1 KD	0.00621252	0.0257627
OPA1 KD	0.00103686	0.0295243
OPA1 KD	0.000318746	0.00374013
OPA1 KD	0.00120545	0.00617208
OPA1 KD	0.272965	0.361428
OPA1 KD	0.000344362	0.00500848
OPA1 KD	0.0102493	0.11652
OPA1 KD	0.17982	0.10435
OPA1 KD	0.0348159	0.0200917
OPA1 KD	0.00188919	0.00486582
OPA1 KD	0.00354871	0.0654942
OPA1 KD	0.0142113	0.0904874
OPA1 KD	0.00152844	0.0084103
OPA1 KD	0.000792551	0.0376674
OPA1 KD	0.00278774	0.0320526
OPA1 KD	0.0322764	0.0964218
OPA1 KD	0.000372484	0.12641
OPA1 KD	0.00209747	0.0221506
OPA1 KD	0.000157769	0.00403374
OPA1 KD	0.110214	0.516333
OPA1 KD	0.000316214	0.0167031
OPA1 KD	0.000728259	0.0299802
OPA1 KD	7.37257e-05	0.00408821
OPA1 KD	0.0186605	0.03558
OPA1 KD	0.0220469	0.0320544
OPA1 KD	5.27048e-05	0.00800088
OPA1 KD	0.0013087	0.0381198
OPA1 KD	0.0103002	0.294019
OPA1 KD	0.0754704	0.162416
OPA1 KD	0.0156409	0.212841
OPA1 KD	0.0120921	0.0305733
OPA1 KD	0.00264076	0.00451826
OPA1 KD	0.00101143	0.0034986
OPA1 KD	0.0313502	0.16468
OPA1 KD	0.00236946	0.299199
OPA1 KD	0.00349925	0.0584815
OPA1 KD	0.101958	0.240391
OPA1 KD	0.123108	0.166792
OPA1 KD	0.272032	0.41604
OPA1 KD	0.134078	0.199939
OPA1 KD	0.0343888	0.0587628
OPA1 KD	0.0371927	0.0844141
OPA1 KD	0.0017799	0.0124573
OPA1 KD	0.0993205	0.267496
OPA1 KD	7.85802e-05	0.0166529
OPA1 KD	0.00076803	0.0113555
OPA1 KD	0.00309707	0.00694031
