# Supplementary material for: An interactive deep learning-based approach reveals mitochondrial cristae topologies
Source: PLoS Biol. 2023 Aug 31;21(8):e3002246. doi: 10.1371/journal.pbio.3002246 (PMC10470929; doi:10.1371/journal.pbio.3002246)
Supplement: S10 Data — This source file includes the data about lamellar angle from each mitochondrion. (XLSX) [file pbio.3002246.s028.xlsx]

## Sheet: Fig.7B
Type	lamellar angle
Control	50.7297
Control	52.7096
Control	84.4476
Control	84.4591
Control	84.2979
Control	56.5682
Control	81.5373
Control	69.6497
Control	81.869
Control	78.4548
Control	76.5751
Control	84.8364
Control	71.5202
Control	88.7846
Control	83.1845
Control	70.8836
Control	80.9556
Control	53.9235
Control	87.1552
Control	76.1436
Control	75.4853
Control	86.0275
Control	85.0953
Control	66.9752
Control	44.809
Control	58.7508
Control	61.653
Control	75.5398
Control	78.7192
Control	34.9322
Control	82.6223
Control	63.1873
Control	57.0615
Control	79.8098
Control	61.4399
Control	54.154
Control	65.9365
Control	76.6195
Control	67.371
Control	67.355
Control	40.2008
Control	64.8665
Control	37.3552
Control	52.2979
Control	74.7723
Control	86.0115
Control	76.6907
Control	51.0688
Control	53.6435
Control	67.4474
Control	58.4223
Control	35.4555
Control	41.4113
Control	36.6298
Control	74.9292
Control	72.4444
Control	82.5216
Control	82.8772
Control	36.6509
Control	31.4998
Control	52.9887
Control	86.2332
Control	56.3837
Control	33.1336
Control	59.3053
Control	34.7154
Control	72.3493
Control	48.5745
Control	67.783
Control	59.9797
Control	34.2564
Control	79.4104
Control	63.3036
Control	69.3919
Control	60.5752
Control	48.7659
Control	37.5201
Control	64.6148
Control	62.8324
Control	44.2937
Control	49.0875
Control	40.8592
Control	65.7473
Control	55.3556
Control	43.645
Control	64.8593
Control	80.046
Control	76.4024
Control	45.8377
Control	57.5588
Control	87.0207
Control	47.7829
Control	79.5996
Control	67.8187
Control	85.6569
Control	63.3698
Control	81.4114
Control	57.5212
Control	84.2804
Control	75.6914
Control	72.5857
Control	29.0527
Control	81.6252
Control	72.4288
Control	79.1842
Control	77.6078
Control	73.6412
Control	79.0261
Control	53.767
Control	74.4213
Control	82.0406
OPA1 KD	55.0824
OPA1 KD	86.5242
OPA1 KD	66.1397
OPA1 KD	51.0227
OPA1 KD	88.2076
OPA1 KD	87.7107
OPA1 KD	73.5122
OPA1 KD	86.7625
OPA1 KD	89.2376
OPA1 KD	89.2404
OPA1 KD	63.5616
OPA1 KD	83.9662
OPA1 KD	86.5415
OPA1 KD	83.6042
OPA1 KD	86.5968
OPA1 KD	85.9844
OPA1 KD	76.5324
OPA1 KD	76.2018
OPA1 KD	89.4428
OPA1 KD	85.3825
OPA1 KD	83.0459
OPA1 KD	89.349
OPA1 KD	74.6709
OPA1 KD	83.6244
OPA1 KD	87.4539
OPA1 KD	83.9191
OPA1 KD	66.8029
OPA1 KD	78.5785
OPA1 KD	75.5098
OPA1 KD	83.7945
OPA1 KD	83.3098
OPA1 KD	65.9887
OPA1 KD	82.4602
OPA1 KD	82.5027
OPA1 KD	89.0495
OPA1 KD	81.196
OPA1 KD	87.6955
OPA1 KD	89.7843
OPA1 KD	80.2584
OPA1 KD	83.4837
OPA1 KD	88.7576
OPA1 KD	66.086
OPA1 KD	88.0806
OPA1 KD	85.6694
OPA1 KD	30.9275
OPA1 KD	84.3319
OPA1 KD	69.5018
OPA1 KD	85.1122
OPA1 KD	85.4642
OPA1 KD	76.6268
OPA1 KD	87.2871
OPA1 KD	86.5901
OPA1 KD	66.375
OPA1 KD	82.866
OPA1 KD	44.045
OPA1 KD	79.8353
OPA1 KD	89.6348
OPA1 KD	86.7608
OPA1 KD	84.4847
OPA1 KD	87.6482
OPA1 KD	66.738
OPA1 KD	88.4212
OPA1 KD	88.5987
OPA1 KD	86.31
OPA1 KD	88.9145
OPA1 KD	73.2767
OPA1 KD	75.0789
OPA1 KD	22.0266
OPA1 KD	84.9742
OPA1 KD	89.4142
OPA1 KD	89.0606
OPA1 KD	81.3156
OPA1 KD	87.2018
OPA1 KD	73.2144
OPA1 KD	72.9645
OPA1 KD	39.0474
OPA1 KD	87.6656
OPA1 KD	47.653
OPA1 KD	86.7721
OPA1 KD	73.7193
OPA1 KD	88.2803
OPA1 KD	84.4794
OPA1 KD	88.1775
OPA1 KD	88.1586
OPA1 KD	89.6738
OPA1 KD	67.7794
OPA1 KD	84.8789
OPA1 KD	89.4573
OPA1 KD	77.0724
OPA1 KD	47.1403
OPA1 KD	88.0362
OPA1 KD	81.2006
OPA1 KD	86.8644
OPA1 KD	77.5364
OPA1 KD	65.3913
OPA1 KD	85.4542
OPA1 KD	88.827
OPA1 KD	82.0758
OPA1 KD	79.0619
OPA1 KD	50.5768
OPA1 KD	87.0591
OPA1 KD	72.0333
OPA1 KD	85.8951
OPA1 KD	89.78
OPA1 KD	59.9463
OPA1 KD	76.0098
OPA1 KD	88.9749
OPA1 KD	87.3302
OPA1 KD	59.3119
OPA1 KD	88.2577
OPA1 KD	56.8921
OPA1 KD	78.0506
OPA1 KD	82.7604
OPA1 KD	82.0409
OPA1 KD	88.3871
OPA1 KD	84.9226
OPA1 KD	72.6654
OPA1 KD	52.7707
OPA1 KD	68.5873
OPA1 KD	86.4892
OPA1 KD	88.9729
OPA1 KD	86.8811
OPA1 KD	83.3843
OPA1 KD	89.1227
OPA1 KD	86.0228
OPA1 KD	89.6793
OPA1 KD	88.9297
OPA1 KD	89.7377
OPA1 KD	89.0452
OPA1 KD	89.2833
OPA1 KD	80.3319
OPA1 KD	59.2969
OPA1 KD	88.9694
OPA1 KD	87.1137
OPA1 KD	86.8945
OPA1 KD	52.4796
OPA1 KD	76.8731
OPA1 KD	72.0299
OPA1 KD	71.9689
OPA1 KD	48.1263
OPA1 KD	87.014
OPA1 KD	66.7915
OPA1 KD	76.0307
OPA1 KD	80.6869
OPA1 KD	60.6396
OPA1 KD	76.382
OPA1 KD	89.0149
OPA1 KD	81.3401
OPA1 KD	72.5589
OPA1 KD	80.925
OPA1 KD	65.2519
OPA1 KD	46.7096
OPA1 KD	87.7044
OPA1 KD	82.3405
OPA1 KD	88.0307
OPA1 KD	80.5833
OPA1 KD	73.1126
OPA1 KD	87.4979
OPA1 KD	84.011
OPA1 KD	76.4997
OPA1 KD	57.4878
OPA1 KD	85.1814
OPA1 KD	83.294
OPA1 KD	85.8899
OPA1 KD	63.6363
OPA1 KD	85.4608
OPA1 KD	66.5933
OPA1 KD	40.2731
OPA1 KD	88.2923
OPA1 KD	53.0559
OPA1 KD	89.1011
OPA1 KD	88.9317
OPA1 KD	75.7628
OPA1 KD	78.709
OPA1 KD	32.6956
OPA1 KD	86.221
OPA1 KD	26.7139
OPA1 KD	52.9806
OPA1 KD	73.2319
OPA1 KD	47.2632
OPA1 KD	72.5163
OPA1 KD	64.8789
OPA1 KD	61.381
OPA1 KD	67.2675
OPA1 KD	87.7946
OPA1 KD	65.1938
OPA1 KD	88.8726
OPA1 KD	70.0581
OPA1 KD	82.9376
OPA1 KD	85.7623
OPA1 KD	76.3399
OPA1 KD	89.2562
OPA1 KD	67.9993
OPA1 KD	82.3628
OPA1 KD	89.6598
OPA1 KD	65.245
OPA1 KD	77.9092
OPA1 KD	79.3955
OPA1 KD	73.8331
OPA1 KD	63.5854
OPA1 KD	73.8439
OPA1 KD	79.0297
OPA1 KD	88.6283
OPA1 KD	85.4711
OPA1 KD	26.3126
OPA1 KD	85.5324
OPA1 KD	88.1936
OPA1 KD	77.5947
OPA1 KD	78.546
OPA1 KD	74.8629
OPA1 KD	79.8191
OPA1 KD	66.9086
OPA1 KD	61.0238
OPA1 KD	68.9388
OPA1 KD	80.6411
OPA1 KD	80.1881
OPA1 KD	83.4687
OPA1 KD	88.6498
OPA1 KD	64.9964
OPA1 KD	85.3329
OPA1 KD	66.5622
OPA1 KD	58.1868
OPA1 KD	60.0028
OPA1 KD	69.6892
OPA1 KD	60.3707
OPA1 KD	60.1689
OPA1 KD	74.9209
OPA1 KD	85.3463
OPA1 KD	83.888
OPA1 KD	67.922
OPA1 KD	83.847
OPA1 KD	81.996
OPA1 KD	84.0882
OPA1 KD	87.6224
OPA1 KD	67.9034
OPA1 KD	53.9668
OPA1 KD	80.8433
OPA1 KD	58.1395
OPA1 KD	78.1177
OPA1 KD	85.4803
OPA1 KD	60.7657
OPA1 KD	80.5061
OPA1 KD	87.2874
OPA1 KD	89.9486
OPA1 KD	78.7665
OPA1 KD	65.2313
OPA1 KD	63.1054
OPA1 KD	76.4423
OPA1 KD	87.9887
OPA1 KD	85.1288
OPA1 KD	65.9436
OPA1 KD	86.0668
OPA1 KD	84.9731
OPA1 KD	42.9654
OPA1 KD	83.9865
OPA1 KD	79.6998
OPA1 KD	88.7946
OPA1 KD	85.0293
OPA1 KD	80.6618
OPA1 KD	84.5907
OPA1 KD	87.7602
OPA1 KD	77.9508
OPA1 KD	88.9154
OPA1 KD	88.6085
OPA1 KD	68.9238
OPA1 KD	89.6226
OPA1 KD	88.0137
OPA1 KD	75.4371
OPA1 KD	68.4207
OPA1 KD	59.6952
OPA1 KD	76.5486
OPA1 KD	88.061
OPA1 KD	59.1356
OPA1 KD	57.9088
OPA1 KD	66.2218
OPA1 KD	81.8686
OPA1 KD	69.6302
OPA1 KD	89.7296
OPA1 KD	86.1307
OPA1 KD	65.9515
