# Supplementary material for: An interactive deep learning-based approach reveals mitochondrial cristae topologies
Source: PLoS Biol. 2023 Aug 31;21(8):e3002246. doi: 10.1371/journal.pbio.3002246 (PMC10470929; doi:10.1371/journal.pbio.3002246)
Supplement: S11 Data — This source file includes the data about crista junction number per inner mitochondrial membrane. (XLSX) [file pbio.3002246.s029.xlsx]

## Sheet: Fig.7F
Type	Crista Junction Number/Inner Mitochondrial Membrane (µm^-2)
Control	32.9544
Control	36.63
Control	31.599
Control	34.3989
Control	30.759
Control	41.5398
Control	26.778
Control	29.4256
Control	33.3184
Control	37.169
Control	36.5655
Control	38.9062
Control	49.5201
Control	32.2263
Control	42.7712
Control	30.4553
Control	17.8359
Control	25.2943
Control	41.1145
Control	28.9002
Control	37.4835
Control	50.1337
Control	27.3947
Control	36.0022
Control	40.7031
Control	37.3756
Control	35.2485
Control	30.19
Control	36.7414
Control	34.7059
Control	26.6514
Control	29.7215
Control	31.6171
Control	27.2198
Control	44.6226
Control	36.3158
Control	18.1186
Control	12.5845
Control	7.51712
Control	9.41712
Control	7.03415
Control	11.6759
Control	9.58007
Control	40.1038
Control	6.63342
Control	16.6767
Control	19.6049
Control	15.187
Control	2.76052
Control	18.0493
Control	25.0694
Control	21.8537
Control	14.6522
Control	7.06077
Control	14.8468
Control	26.6216
Control	18.8552
Control	38.0228
Control	0.681663
Control	15.659
Control	12.8182
Control	28.7465
Control	31.5088
Control	24.5946
Control	11.2557
Control	46.5942
Control	35.1388
Control	23.4311
Control	6.88619
Control	38.4361
Control	8.60215
Control	30.9371
Control	33.2329
Control	35.1288
Control	33.6417
Control	35.7115
Control	33.0239
Control	41.8429
Control	31.2147
Control	35.3112
Control	2.53678
Control	20.3395
Control	37.9052
Control	21.0011
Control	35.6331
Control	25.8038
Control	17.9836
Control	33.2267
Control	27.659
Control	22.3475
Control	13.7975
Control	20.7458
Control	22.2469
Control	18.8625
Control	16.4186
Control	27.6308
Control	9.31299
Control	15.301
Control	24.7178
Control	26.9631
Control	21.3153
Control	20.2137
Control	28.2023
Control	23.7346
Control	13.4108
Control	29.5236
Control	30.1811
Control	29.1236
Control	38.4862
Control	14.53
Control	24.1805
Control	11.1561
Control	8.08501
Control	16.3201
Control	23.8478
Control	19.1479
Control	18.941
Control	22.416
Control	26.6057
Control	22.6547
Control	26.6724
Control	22.0501
Control	20.7709
Control	23.4025
Control	17.6797
Control	25.2088
Control	11.6955
Control	11.6307
Control	19.6569
Control	16.3218
Control	18.6539
Control	20.0175
Control	20.4227
Control	14.7735
Control	19.913
OPA1 KD	27.5562
OPA1 KD	26.3642
OPA1 KD	15.6703
OPA1 KD	18.4668
OPA1 KD	9.20721
OPA1 KD	19.1715
OPA1 KD	4.75737
OPA1 KD	21.2379
OPA1 KD	19.8936
OPA1 KD	14.6681
OPA1 KD	13.9707
OPA1 KD	17.4249
OPA1 KD	15.9363
OPA1 KD	10.6679
OPA1 KD	22.892
OPA1 KD	4.19463
OPA1 KD	18.3781
OPA1 KD	16.588
OPA1 KD	24.8806
OPA1 KD	18.105
OPA1 KD	3.85852
OPA1 KD	24.3713
OPA1 KD	24.5041
OPA1 KD	11.4482
OPA1 KD	20.6186
OPA1 KD	5.73658
OPA1 KD	56.3625
OPA1 KD	6.90012
OPA1 KD	11.4463
OPA1 KD	11.4188
OPA1 KD	25.2492
OPA1 KD	13.1944
OPA1 KD	17.4706
OPA1 KD	6.22181
OPA1 KD	13.132
OPA1 KD	15.0404
OPA1 KD	35.0614
OPA1 KD	8.40538
OPA1 KD	16.126
OPA1 KD	19.4628
OPA1 KD	59.4938
OPA1 KD	10.0192
OPA1 KD	11.3716
OPA1 KD	17.9701
OPA1 KD	13.3612
OPA1 KD	22.5944
OPA1 KD	19.1205
OPA1 KD	11.4987
OPA1 KD	21.1206
OPA1 KD	10.9464
OPA1 KD	12.8115
OPA1 KD	5.52242
OPA1 KD	7.67544
OPA1 KD	18.8017
OPA1 KD	22.8376
OPA1 KD	2.59
OPA1 KD	16.6912
OPA1 KD	10.0823
OPA1 KD	0
OPA1 KD	9.81428
OPA1 KD	20.4951
OPA1 KD	17.0265
OPA1 KD	0.893975
OPA1 KD	14.5486
OPA1 KD	20.7771
OPA1 KD	15.8898
OPA1 KD	31.2354
OPA1 KD	26.1601
OPA1 KD	36.1054
OPA1 KD	7.81454
OPA1 KD	11.9982
OPA1 KD	13.2114
OPA1 KD	28.3332
OPA1 KD	10.2754
OPA1 KD	13.0895
OPA1 KD	5.74383
OPA1 KD	0
OPA1 KD	23.343
OPA1 KD	24.2845
OPA1 KD	15.8558
OPA1 KD	23.012
OPA1 KD	8.3114
OPA1 KD	4.41745
OPA1 KD	3.11867
OPA1 KD	5.46747
OPA1 KD	19.0646
OPA1 KD	17.3578
OPA1 KD	8.7184
OPA1 KD	20.6186
OPA1 KD	30.9561
OPA1 KD	6.23344
OPA1 KD	15.873
OPA1 KD	5.82072
OPA1 KD	19.5865
OPA1 KD	5.17331
OPA1 KD	15.6021
OPA1 KD	29.2436
OPA1 KD	10.9657
OPA1 KD	1.12689
OPA1 KD	6.00528
OPA1 KD	27.6155
OPA1 KD	19.0989
OPA1 KD	15.4464
OPA1 KD	22.2159
OPA1 KD	9.02799
OPA1 KD	11.1097
OPA1 KD	30.9138
OPA1 KD	19.7563
OPA1 KD	8.62565
OPA1 KD	15.8103
OPA1 KD	16.2613
OPA1 KD	8.83306
OPA1 KD	16.6518
OPA1 KD	20.8267
OPA1 KD	20.0062
OPA1 KD	15.7148
OPA1 KD	11.6051
OPA1 KD	16.7378
OPA1 KD	23.1267
OPA1 KD	25.9893
OPA1 KD	27.8689
OPA1 KD	26.6264
OPA1 KD	8.49798
OPA1 KD	17.1973
OPA1 KD	19.1791
OPA1 KD	38.749
OPA1 KD	22.9977
OPA1 KD	20.8218
OPA1 KD	10.5134
OPA1 KD	13.2946
OPA1 KD	17.2551
OPA1 KD	5.31551
OPA1 KD	14.6092
OPA1 KD	16.519
OPA1 KD	29.2826
OPA1 KD	19.5783
OPA1 KD	49.9593
OPA1 KD	16.4243
OPA1 KD	17.0321
OPA1 KD	14.0056
OPA1 KD	10.737
OPA1 KD	15.3672
OPA1 KD	16.4255
OPA1 KD	27.8422
OPA1 KD	21.4847
OPA1 KD	20.0295
OPA1 KD	24.1634
OPA1 KD	9.14244
OPA1 KD	22.8621
OPA1 KD	16.8209
OPA1 KD	12.0298
OPA1 KD	8.85347
OPA1 KD	17.4444
OPA1 KD	17.7161
OPA1 KD	18.8046
OPA1 KD	16.1987
OPA1 KD	16.334
OPA1 KD	10.2354
OPA1 KD	19.9507
OPA1 KD	18.5672
OPA1 KD	20.8353
OPA1 KD	18.9916
OPA1 KD	18.5077
OPA1 KD	13.3756
OPA1 KD	18.0428
OPA1 KD	16.5595
OPA1 KD	3.32668
OPA1 KD	23.6582
OPA1 KD	21.2529
OPA1 KD	13.7836
OPA1 KD	18.837
OPA1 KD	29.0135
OPA1 KD	8.05477
OPA1 KD	11.2583
OPA1 KD	21.5506
OPA1 KD	8.05153
OPA1 KD	14.9996
OPA1 KD	20.7799
OPA1 KD	14.2857
OPA1 KD	14.8662
OPA1 KD	15.1286
OPA1 KD	19.5426
OPA1 KD	7.81386
OPA1 KD	11.6758
OPA1 KD	21.9855
OPA1 KD	18.1192
OPA1 KD	14.4204
OPA1 KD	21.0712
OPA1 KD	15.3965
OPA1 KD	22.2328
OPA1 KD	20.1272
OPA1 KD	20.5121
OPA1 KD	14.202
OPA1 KD	15.9394
OPA1 KD	8.77097
OPA1 KD	20.4941
OPA1 KD	12.9048
OPA1 KD	29.4906
OPA1 KD	14.8008
OPA1 KD	14.1303
OPA1 KD	17.9345
OPA1 KD	6.25489
OPA1 KD	18.1103
OPA1 KD	23.7553
OPA1 KD	4.26985
OPA1 KD	16.7276
OPA1 KD	13.2345
OPA1 KD	17.6082
OPA1 KD	7.17875
OPA1 KD	19.0295
OPA1 KD	17.7971
OPA1 KD	23.6928
OPA1 KD	34.02
OPA1 KD	0
OPA1 KD	20.4196
OPA1 KD	8.32986
OPA1 KD	24.0792
OPA1 KD	17.4753
OPA1 KD	9.48587
OPA1 KD	8.88099
OPA1 KD	5.66251
OPA1 KD	14.0267
OPA1 KD	22.3396
OPA1 KD	16.5521
OPA1 KD	12.5471
OPA1 KD	4.28725
OPA1 KD	11.423
OPA1 KD	16.8221
OPA1 KD	20.311
OPA1 KD	15.7466
OPA1 KD	17.0989
OPA1 KD	15.186
OPA1 KD	12.8089
OPA1 KD	26.9179
OPA1 KD	15.3668
OPA1 KD	15.5775
OPA1 KD	2.41546
OPA1 KD	65.1163
OPA1 KD	11.3058
OPA1 KD	14.1443
OPA1 KD	10.0117
OPA1 KD	19.4363
OPA1 KD	3.27011
OPA1 KD	16.1681
OPA1 KD	5
OPA1 KD	17.1482
OPA1 KD	10.9403
OPA1 KD	16.5104
OPA1 KD	2.35479
OPA1 KD	16.1015
OPA1 KD	5.53638
OPA1 KD	19.1688
OPA1 KD	10.4208
OPA1 KD	7.56401
OPA1 KD	12.3179
OPA1 KD	26.1798
OPA1 KD	12.4718
OPA1 KD	14.0346
OPA1 KD	23.9916
OPA1 KD	15.8367
OPA1 KD	28.9101
OPA1 KD	21.5077
OPA1 KD	20.052
OPA1 KD	12.3609
OPA1 KD	9.84737
OPA1 KD	19.1518
OPA1 KD	13.0427
OPA1 KD	0
OPA1 KD	15.1536
OPA1 KD	8.53971
OPA1 KD	8
OPA1 KD	4.74158
OPA1 KD	23.7248
OPA1 KD	2.19058
OPA1 KD	2.77085
OPA1 KD	11.6424
OPA1 KD	6.9054
OPA1 KD	15.3015
OPA1 KD	6.6928
OPA1 KD	6.31114
OPA1 KD	3.73748
OPA1 KD	6.965
OPA1 KD	8.1291
OPA1 KD	4.87243
OPA1 KD	8.01374
OPA1 KD	3.03085
OPA1 KD	8.48496
OPA1 KD	12.0199
OPA1 KD	1.10436
OPA1 KD	12.3921
OPA1 KD	4.05383
OPA1 KD	4.93437
OPA1 KD	5.78488
OPA1 KD	9.4518
OPA1 KD	7.9934
OPA1 KD	5.02396
OPA1 KD	2.91694
OPA1 KD	6.07124
OPA1 KD	0.883158
OPA1 KD	10.8028
OPA1 KD	4.53926
OPA1 KD	1.10138
OPA1 KD	1.85391
OPA1 KD	6.17638
OPA1 KD	7.7821
OPA1 KD	11.9765
OPA1 KD	0
OPA1 KD	7.16247
OPA1 KD	11.0405
OPA1 KD	7.98297
OPA1 KD	1.36986
OPA1 KD	5.62324
OPA1 KD	7.57274
OPA1 KD	9.29368
OPA1 KD	10.1817
OPA1 KD	9.24642
OPA1 KD	3.98367
OPA1 KD	16.1638
OPA1 KD	11.409
OPA1 KD	12.2324
OPA1 KD	11.0497
OPA1 KD	0
OPA1 KD	6.2546
OPA1 KD	0
