# Supplementary material for: An interactive deep learning-based approach reveals mitochondrial cristae topologies
Source: PLoS Biol. 2023 Aug 31;21(8):e3002246. doi: 10.1371/journal.pbio.3002246 (PMC10470929; doi:10.1371/journal.pbio.3002246)
Supplement: S12 Data — This source file includes the data about tubular crista junction number per tubular surface area. (XLSX) [file pbio.3002246.s030.xlsx]

## Sheet: Fig.7G
Type	Tubular Crista Junction Number/Tubular Surface Area (µm^-2)
Control	47.5615
Control	47.4046
Control	43.5936
Control	40.1214
Control	65.9289
Control	42.5451
Control	40.6137
Control	62.2585
Control	52.1921
Control	55.7621
Control	57.7062
Control	57.2607
Control	49.2449
Control	37.1952
Control	54.651
Control	47.6252
Control	40.8928
Control	37.5831
Control	58.5458
Control	32.3421
Control	54.5871
Control	48.9537
Control	44.8618
Control	57.6997
Control	46.24
Control	37.4499
Control	35.8535
Control	30.4054
Control	22.2025
Control	34.0798
Control	35.2885
Control	28.1822
Control	40
Control	28.096
Control	37.0714
Control	33.8932
Control	18.0591
Control	11.3818
Control	3.34448
Control	19.0931
Control	8.29187
Control	15.3563
Control	11.2655
Control	84.2697
Control	7.82473
Control	12.5136
Control	4.2943
Control	9.48317
Control	0
Control	14.9142
Control	60.0343
Control	4.81309
Control	13.7923
Control	55.1471
Control	14.2333
Control	45.4276
Control	40.9455
Control	49.6548
Control	28.9855
Control	43.6009
Control	44.0658
Control	42.2195
Control	48.5524
Control	42.4374
Control	39.0516
Control	50.8647
Control	51.7632
Control	56.4243
Control	25.5951
Control	47.4886
Control	66.1626
Control	50.4202
Control	54.4831
Control	38.153
Control	45.8575
Control	48.6659
Control	55.9449
Control	52.974
Control	39.3992
Control	52.0833
Control	20.8877
Control	40.4027
Control	51.1853
Control	39.6934
Control	53.5919
Control	42.9701
Control	42.4144
Control	53.3398
Control	48.2033
Control	39.2719
Control	37.2208
Control	46.6763
Control	53.86
Control	45.5748
Control	31.348
Control	45.8871
Control	34.9873
Control	45.9643
Control	51.742
Control	36.5268
Control	46.9751
Control	70.7428
Control	48.1516
Control	28.1136
Control	43.1344
Control	48.505
Control	48.3616
Control	45.6026
Control	62.4913
Control	67.7083
Control	41.8173
Control	37.6471
Control	23.9071
Control	38.3959
Control	43.5647
Control	33.026
Control	22.6565
Control	40.3127
Control	30.5681
Control	35.3261
Control	59.1156
Control	22.4815
Control	29.6806
Control	28.6357
Control	22.7062
Control	37.99
Control	18.6549
Control	17.1438
Control	18.6916
Control	21.1054
Control	29.3994
Control	38.191
Control	20.5111
Control	12.0367
Control	24.2395
OPA1 KD	25.8866
OPA1 KD	5.25624
OPA1 KD	28.0374
OPA1 KD	6.3589
OPA1 KD	11.984
OPA1 KD	34.9786
OPA1 KD	0
OPA1 KD	32.3206
OPA1 KD	16.5446
OPA1 KD	9.77995
OPA1 KD	9.51228
OPA1 KD	16.9237
OPA1 KD	13.369
OPA1 KD	1.5294
OPA1 KD	13.1332
OPA1 KD	16.2338
OPA1 KD	3.64919
OPA1 KD	11.4548
OPA1 KD	12.4378
OPA1 KD	6.3857
OPA1 KD	0
OPA1 KD	0
OPA1 KD	4.54339
OPA1 KD	0
OPA1 KD	54.2888
OPA1 KD	74.6269
OPA1 KD	10.4094
OPA1 KD	0
OPA1 KD	13.5777
OPA1 KD	25.3807
OPA1 KD	18.6637
OPA1 KD	10.8625
OPA1 KD	25.7202
OPA1 KD	0
OPA1 KD	0
OPA1 KD	0
OPA1 KD	13.1096
OPA1 KD	6.31712
OPA1 KD	0
OPA1 KD	0
OPA1 KD	3.15756
OPA1 KD	4.24268
OPA1 KD	20.5569
OPA1 KD	57.6369
OPA1 KD	256.41
OPA1 KD	15.5763
OPA1 KD	12.9496
OPA1 KD	13.3156
OPA1 KD	7.00226
OPA1 KD	4.35303
OPA1 KD	9.27644
OPA1 KD	7.54148
OPA1 KD	29.2826
OPA1 KD	0
OPA1 KD	0
OPA1 KD	0
OPA1 KD	4.59559
OPA1 KD	14.8515
OPA1 KD	11.1305
OPA1 KD	0
OPA1 KD	12.6422
OPA1 KD	15.3296
OPA1 KD	17.9292
OPA1 KD	12.285
OPA1 KD	16.0514
OPA1 KD	0
OPA1 KD	4.73485
OPA1 KD	9.92654
OPA1 KD	13.3156
OPA1 KD	11.5061
OPA1 KD	54.3478
OPA1 KD	7.6118
OPA1 KD	5.72082
OPA1 KD	25.1429
OPA1 KD	0
OPA1 KD	15.3413
OPA1 KD	163.043
OPA1 KD	3.20801
OPA1 KD	42.3729
OPA1 KD	0
OPA1 KD	85.4701
OPA1 KD	18.9753
OPA1 KD	28.0112
OPA1 KD	12.8866
OPA1 KD	73.5294
OPA1 KD	13.9697
OPA1 KD	0
OPA1 KD	0
OPA1 KD	67.5676
OPA1 KD	0
OPA1 KD	25.2525
OPA1 KD	5.75982
OPA1 KD	0
OPA1 KD	1.92827
OPA1 KD	14.9701
OPA1 KD	8.20345
OPA1 KD	0
OPA1 KD	12.8041
OPA1 KD	4.98132
OPA1 KD	3.73274
OPA1 KD	0
OPA1 KD	37.594
OPA1 KD	43.6681
OPA1 KD	3.65297
OPA1 KD	16.0192
OPA1 KD	12.2063
OPA1 KD	14.8236
OPA1 KD	41.0256
OPA1 KD	0
OPA1 KD	13.5972
OPA1 KD	4.4287
OPA1 KD	15.4004
OPA1 KD	239.651
OPA1 KD	8.58001
OPA1 KD	4.363
OPA1 KD	0
OPA1 KD	0
OPA1 KD	22.9533
OPA1 KD	8.17661
OPA1 KD	91.1854
OPA1 KD	7.9602
OPA1 KD	17.0648
OPA1 KD	24.1546
OPA1 KD	11.9104
OPA1 KD	0
OPA1 KD	3.25027
OPA1 KD	2.77162
OPA1 KD	7.93651
OPA1 KD	35.7325
OPA1 KD	6.66815
OPA1 KD	0
OPA1 KD	2.22568
OPA1 KD	10.6952
OPA1 KD	1.30933
OPA1 KD	1.48699
OPA1 KD	2.30203
OPA1 KD	37.0077
OPA1 KD	44.843
OPA1 KD	23.4584
OPA1 KD	20.6836
OPA1 KD	51.0725
OPA1 KD	27.7393
OPA1 KD	15.755
OPA1 KD	38.5935
OPA1 KD	21.2314
OPA1 KD	106.61
OPA1 KD	25.2525
OPA1 KD	26.4917
OPA1 KD	20.7857
OPA1 KD	56.5912
OPA1 KD	26.5213
OPA1 KD	125.786
OPA1 KD	28.9855
OPA1 KD	41.6667
OPA1 KD	28.7047
OPA1 KD	30.6657
OPA1 KD	15.3338
OPA1 KD	26.8156
OPA1 KD	21.7797
OPA1 KD	29.6296
OPA1 KD	0
OPA1 KD	28.777
OPA1 KD	17.1438
OPA1 KD	14.983
OPA1 KD	0
OPA1 KD	31.0209
OPA1 KD	26.3284
OPA1 KD	19.084
OPA1 KD	14.0471
OPA1 KD	17.1233
OPA1 KD	39.0625
OPA1 KD	115.473
OPA1 KD	140.845
OPA1 KD	12.6605
OPA1 KD	10.0351
OPA1 KD	8.03356
OPA1 KD	41.9196
OPA1 KD	23.7154
OPA1 KD	9.23702
OPA1 KD	13.0719
OPA1 KD	36.1489
OPA1 KD	24.6373
OPA1 KD	12.0687
OPA1 KD	25.7371
OPA1 KD	41.4805
OPA1 KD	36.9686
OPA1 KD	142.349
OPA1 KD	32.6904
OPA1 KD	15.4847
OPA1 KD	11.7716
OPA1 KD	19.2604
OPA1 KD	4.37254
OPA1 KD	3.62056
OPA1 KD	131.579
OPA1 KD	9.79432
OPA1 KD	16.3914
OPA1 KD	0
OPA1 KD	11.9628
OPA1 KD	16.7476
OPA1 KD	15.8614
OPA1 KD	14.8837
OPA1 KD	45.5581
OPA1 KD	25.2023
OPA1 KD	203.704
OPA1 KD	0
OPA1 KD	8.47915
OPA1 KD	22.4579
OPA1 KD	19.4375
OPA1 KD	5.2567
OPA1 KD	0
OPA1 KD	0
OPA1 KD	9.77891
OPA1 KD	12.7834
OPA1 KD	26.0078
OPA1 KD	1250
OPA1 KD	80.3213
OPA1 KD	140.845
OPA1 KD	20.9958
OPA1 KD	27.3916
OPA1 KD	7.30363
OPA1 KD	50.2765
OPA1 KD	6.71334
OPA1 KD	45.4261
OPA1 KD	5.34229
OPA1 KD	17.1374
OPA1 KD	0
OPA1 KD	35.7462
OPA1 KD	0
OPA1 KD	11.6618
OPA1 KD	317.46
OPA1 KD	82.6446
OPA1 KD	14.4425
OPA1 KD	29.6736
OPA1 KD	5.46934
OPA1 KD	5.92417
OPA1 KD	18.3234
OPA1 KD	7.5358
OPA1 KD	7.19252
OPA1 KD	10.8112
OPA1 KD	8.03859
OPA1 KD	3.15789
OPA1 KD	15.2091
OPA1 KD	5.13912
OPA1 KD	23.6183
OPA1 KD	14.1093
OPA1 KD	20.1555
OPA1 KD	15.7978
OPA1 KD	10.4761
OPA1 KD	31.6678
OPA1 KD	19.4112
OPA1 KD	11.4521
OPA1 KD	29.427
OPA1 KD	24.5098
OPA1 KD	0
OPA1 KD	0
OPA1 KD	181.818
OPA1 KD	18.8628
OPA1 KD	107.527
OPA1 KD	21.4887
OPA1 KD	0
OPA1 KD	0
OPA1 KD	2.53936
OPA1 KD	0
OPA1 KD	8.48896
OPA1 KD	0
OPA1 KD	0
OPA1 KD	0
OPA1 KD	0
OPA1 KD	0
OPA1 KD	0
OPA1 KD	0
OPA1 KD	1.47514
OPA1 KD	0
OPA1 KD	4.81386
OPA1 KD	1.43658
OPA1 KD	38.9864
OPA1 KD	0
OPA1 KD	11.409
OPA1 KD	2.50564
OPA1 KD	3.37781
OPA1 KD	1.23388
OPA1 KD	4.8852
OPA1 KD	22.4719
OPA1 KD	3.13185
OPA1 KD	0
OPA1 KD	4.73709
OPA1 KD	0
OPA1 KD	0
OPA1 KD	0.925926
OPA1 KD	3.12793
OPA1 KD	0
OPA1 KD	81.3008
OPA1 KD	0
OPA1 KD	2.62968
OPA1 KD	0
OPA1 KD	0
OPA1 KD	108.696
OPA1 KD	0
OPA1 KD	48.9396
OPA1 KD	6.86813
OPA1 KD	0
OPA1 KD	4.61042
OPA1 KD	14.7059
OPA1 KD	0
OPA1 KD	24.6103
OPA1 KD	0
OPA1 KD	0
OPA1 KD	42.3729
