# Supplementary material for: An interactive deep learning-based approach reveals mitochondrial cristae topologies
Source: PLoS Biol. 2023 Aug 31;21(8):e3002246. doi: 10.1371/journal.pbio.3002246 (PMC10470929; doi:10.1371/journal.pbio.3002246)
Supplement: S13 Data — This source file includes the data about lamellar crista junction number per lamellar surface area. (XLSX) [file pbio.3002246.s031.xlsx]

## Sheet: Fig.7H
Type	Lamellar Crista Junction Number/Lamellar Surface Area (µm^-2)
Control	9.9149
Control	12.749
Control	11.7386
Control	10.8819
Control	10.7222
Control	11.1948
Control	14.9233
Control	11.2165
Control	15.2598
Control	11.4939
Control	9.44409
Control	16.5345
Control	15.5715
Control	15.338
Control	8.06804
Control	7.02309
Control	6.89936
Control	9.22631
Control	9.09958
Control	14.3855
Control	14.2741
Control	11.2239
Control	11.9976
Control	13.8543
Control	10.3488
Control	29.0336
Control	9.47867
Control	53.1601
Control	10.957
Control	14.5752
Control	11.6259
Control	15.1682
Control	9.30082
Control	14.8588
Control	8.83941
Control	22.0799
Control	13.5365
Control	8.99218
Control	12.6662
Control	10.3463
Control	16.1661
Control	8.71992
Control	102.896
Control	8.37922
Control	16.0595
Control	16.9333
Control	15.339
Control	5.02386
Control	22.397
Control	74.1918
Control	16.9627
Control	17.1932
Control	130.233
Control	13.4992
Control	12.0275
Control	6.31883
Control	10.8056
Control	0
Control	12.1271
Control	17.2826
Control	17.1883
Control	17.3798
Control	19.0031
Control	5.2521
Control	17.2557
Control	39.7219
Control	3.57207
Control	3.95726
Control	157.895
Control	19.3213
Control	13.696
Control	19.1738
Control	13.7694
Control	12.2681
Control	18.3394
Control	17.8429
Control	15.1692
Control	13.4614
Control	0
Control	8.73769
Control	6.97593
Control	18.1006
Control	15.8382
Control	13.0155
Control	12.7507
Control	12.4364
Control	9.5584
Control	5.14889
Control	24.583
Control	6.79579
Control	12.1483
Control	15.163
Control	5.60601
Control	12.9453
Control	14.3503
Control	8.21102
Control	0
Control	14.4571
Control	10.1925
Control	14.4809
Control	15.6986
Control	17.0159
Control	35.0877
Control	12.0027
Control	3.93494
Control	0
Control	7.4757
Control	11.1527
Control	7.89833
Control	10.0678
Control	8.76309
Control	12.9925
Control	8.67219
Control	8.61422
Control	10.9472
Control	11.8103
Control	11.3314
Control	5.48079
Control	6.45578
Control	8.29136
Control	8.82732
Control	13.5415
Control	10.745
Control	7.28218
Control	11.3156
OPA1 KD	27.6668
OPA1 KD	16.4303
OPA1 KD	13.1536
OPA1 KD	17.9748
OPA1 KD	5.95203
OPA1 KD	18.3222
OPA1 KD	7.86164
OPA1 KD	26.1609
OPA1 KD	24.0867
OPA1 KD	14.1716
OPA1 KD	10.9518
OPA1 KD	14.3148
OPA1 KD	21.75
OPA1 KD	8.3442
OPA1 KD	17.4234
OPA1 KD	31.9489
OPA1 KD	16.9087
OPA1 KD	13.9852
OPA1 KD	25.3063
OPA1 KD	24.6063
OPA1 KD	1.95084
OPA1 KD	20.3987
OPA1 KD	20.4658
OPA1 KD	13.8985
OPA1 KD	19.5267
OPA1 KD	11.9933
OPA1 KD	43.7227
OPA1 KD	11.3852
OPA1 KD	12.147
OPA1 KD	22.4719
OPA1 KD	28.4281
OPA1 KD	18.2339
OPA1 KD	15.6721
OPA1 KD	9.45403
OPA1 KD	6.86813
OPA1 KD	14.6359
OPA1 KD	31.0662
OPA1 KD	7.73054
OPA1 KD	30.773
OPA1 KD	14.4908
OPA1 KD	43.7037
OPA1 KD	9.70638
OPA1 KD	8.79959
OPA1 KD	17.4027
OPA1 KD	16.8138
OPA1 KD	19.2258
OPA1 KD	17.9856
OPA1 KD	16.4294
OPA1 KD	19.5666
OPA1 KD	9.82855
OPA1 KD	9.35772
OPA1 KD	5.26316
OPA1 KD	10.2817
OPA1 KD	17.2895
OPA1 KD	17.1821
OPA1 KD	6.83995
OPA1 KD	12.3627
OPA1 KD	22.0913
OPA1 KD	17.2225
OPA1 KD	17.9695
OPA1 KD	16.1807
OPA1 KD	1.50943
OPA1 KD	14.857
OPA1 KD	19.0373
OPA1 KD	19.8234
OPA1 KD	35.0299
OPA1 KD	17.0384
OPA1 KD	35.4736
OPA1 KD	20.1918
OPA1 KD	8.98473
OPA1 KD	34.9873
OPA1 KD	27.5125
OPA1 KD	10.0999
OPA1 KD	6.55222
OPA1 KD	7.89889
OPA1 KD	0
OPA1 KD	22.283
OPA1 KD	29.6799
OPA1 KD	15.9324
OPA1 KD	28.3019
OPA1 KD	5.58955
OPA1 KD	13.0039
OPA1 KD	21.645
OPA1 KD	22.7445
OPA1 KD	18.5997
OPA1 KD	18.7266
OPA1 KD	34.9345
OPA1 KD	20.9249
OPA1 KD	19.861
OPA1 KD	17.3936
OPA1 KD	7.61615
OPA1 KD	46.4576
OPA1 KD	27.3224
OPA1 KD	9.18133
OPA1 KD	19.9336
OPA1 KD	9.65437
OPA1 KD	2.57268
OPA1 KD	5.96263
OPA1 KD	29.9588
OPA1 KD	24.2555
OPA1 KD	11.9861
OPA1 KD	23.8017
OPA1 KD	7.72201
OPA1 KD	13.7339
OPA1 KD	30.3656
OPA1 KD	17.9211
OPA1 KD	21.097
OPA1 KD	10.1587
OPA1 KD	24.1546
OPA1 KD	5.77034
OPA1 KD	16.2764
OPA1 KD	30.6227
OPA1 KD	18.508
OPA1 KD	21.1165
OPA1 KD	11.4618
OPA1 KD	24.4499
OPA1 KD	63.4921
OPA1 KD	30.9399
OPA1 KD	33.7909
OPA1 KD	18.5151
OPA1 KD	17.9695
OPA1 KD	26.9051
OPA1 KD	18.9873
OPA1 KD	36.1548
OPA1 KD	17.0986
OPA1 KD	18.1392
OPA1 KD	16.5107
OPA1 KD	15.8296
OPA1 KD	14.761
OPA1 KD	5.2356
OPA1 KD	12.6319
OPA1 KD	13.3206
OPA1 KD	21.2205
OPA1 KD	14.9447
OPA1 KD	32.7694
OPA1 KD	8.43645
OPA1 KD	16.7411
OPA1 KD	13.6476
OPA1 KD	9.75244
OPA1 KD	16.4594
OPA1 KD	12.8408
OPA1 KD	125.786
OPA1 KD	11.3706
OPA1 KD	11.6056
OPA1 KD	14.1948
OPA1 KD	8.02085
OPA1 KD	10.6766
OPA1 KD	13.5096
OPA1 KD	10.5662
OPA1 KD	12.1212
OPA1 KD	6.66735
OPA1 KD	5.79177
OPA1 KD	15.8144
OPA1 KD	2.30787
OPA1 KD	5.77868
OPA1 KD	66.5557
OPA1 KD	30.3721
OPA1 KD	8.19336
OPA1 KD	5.87113
OPA1 KD	4.96586
OPA1 KD	9.52478
OPA1 KD	8.84869
OPA1 KD	9.61619
OPA1 KD	22.4503
OPA1 KD	8.00404
OPA1 KD	7.5643
OPA1 KD	54.2005
OPA1 KD	8.46095
OPA1 KD	29.484
OPA1 KD	42.6439
OPA1 KD	14.4241
OPA1 KD	8.71924
OPA1 KD	11.8203
OPA1 KD	5.23993
OPA1 KD	12.2745
OPA1 KD	14.6592
OPA1 KD	16.0675
OPA1 KD	6.50849
OPA1 KD	7.19794
OPA1 KD	7.86513
OPA1 KD	12.0458
OPA1 KD	22.9944
OPA1 KD	5.95172
OPA1 KD	12.4032
OPA1 KD	3.23015
OPA1 KD	11.7546
OPA1 KD	8.18863
OPA1 KD	6.07114
OPA1 KD	19.2097
OPA1 KD	9.45435
OPA1 KD	18.8324
OPA1 KD	18.5147
OPA1 KD	7.29588
OPA1 KD	31.7158
OPA1 KD	7.59301
OPA1 KD	9.54822
OPA1 KD	40.146
OPA1 KD	15.3296
OPA1 KD	9.4697
OPA1 KD	10.8017
OPA1 KD	57.8035
OPA1 KD	10.4655
OPA1 KD	5.62873
OPA1 KD	9.87167
OPA1 KD	20.1126
OPA1 KD	8.75657
OPA1 KD	18.1303
OPA1 KD	8.09147
OPA1 KD	26.5182
OPA1 KD	0
OPA1 KD	8.29497
OPA1 KD	14.0548
OPA1 KD	13.5359
OPA1 KD	12.2812
OPA1 KD	5.31216
OPA1 KD	14.1323
OPA1 KD	12.0927
OPA1 KD	10.2998
OPA1 KD	21.2191
OPA1 KD	26.2172
OPA1 KD	0
OPA1 KD	13.8274
OPA1 KD	9.97243
OPA1 KD	10.1966
OPA1 KD	9.64708
OPA1 KD	36.6748
OPA1 KD	5.83345
OPA1 KD	4.91732
OPA1 KD	9.99625
OPA1 KD	5.74235
OPA1 KD	5.09996
OPA1 KD	3.36247
OPA1 KD	77.9944
OPA1 KD	15.2545
OPA1 KD	21.2404
OPA1 KD	6.7981
OPA1 KD	9.83284
OPA1 KD	10.3956
OPA1 KD	11.1335
OPA1 KD	8.18101
OPA1 KD	20.552
OPA1 KD	8.7925
OPA1 KD	19.1299
OPA1 KD	3.30491
OPA1 KD	13.0445
OPA1 KD	7.58563
OPA1 KD	6.12944
OPA1 KD	12.5429
OPA1 KD	20.9687
OPA1 KD	9.12441
OPA1 KD	17.1251
OPA1 KD	18.5143
OPA1 KD	10.3292
OPA1 KD	51.7331
OPA1 KD	14.7706
OPA1 KD	15.2345
OPA1 KD	5.04796
OPA1 KD	6.87443
OPA1 KD	5.88495
OPA1 KD	25.6674
OPA1 KD	16.4228
OPA1 KD	0
OPA1 KD	14.918
OPA1 KD	4.29
OPA1 KD	9.42634
OPA1 KD	8.726
OPA1 KD	3.97852
OPA1 KD	8.08936
OPA1 KD	9.40102
OPA1 KD	30.453
OPA1 KD	5.11509
OPA1 KD	7.37395
OPA1 KD	5.45911
OPA1 KD	19.3424
OPA1 KD	6.10473
OPA1 KD	4.556
OPA1 KD	6.44192
OPA1 KD	14.7765
OPA1 KD	10.8499
OPA1 KD	9.07347
OPA1 KD	1.25016
OPA1 KD	10.5574
OPA1 KD	18.1818
OPA1 KD	3.70265
OPA1 KD	5.52392
OPA1 KD	14.4488
OPA1 KD	6.04368
OPA1 KD	4.36856
OPA1 KD	2.34494
OPA1 KD	7.7821
OPA1 KD	1.35538
OPA1 KD	8.30795
OPA1 KD	2.45162
OPA1 KD	0.793242
OPA1 KD	3.99281
OPA1 KD	11.816
OPA1 KD	20.6673
OPA1 KD	14.1332
OPA1 KD	17.1282
OPA1 KD	4.95944
OPA1 KD	7.39873
OPA1 KD	6.17665
OPA1 KD	28.885
OPA1 KD	11.7822
OPA1 KD	14.4073
OPA1 KD	19.5389
OPA1 KD	1.95503
OPA1 KD	27.6498
OPA1 KD	26.9542
OPA1 KD	18.4267
OPA1 KD	11.3379
OPA1 KD	9.69328
