# Supplementary material for: An interactive deep learning-based approach reveals mitochondrial cristae topologies
Source: PLoS Biol. 2023 Aug 31;21(8):e3002246. doi: 10.1371/journal.pbio.3002246 (PMC10470929; doi:10.1371/journal.pbio.3002246)
Supplement: S14 Data — This source file includes the data on the times required for correcting the mitochondrial prediction results. (XLSX) [file pbio.3002246.s032.xlsx]

## Sheet: Fig.S3
Segmented Volume [MVoxel]	Manual Human_Work_Time [min]	DL_baseline Human_Work_Time [min]	HITL+DL_baseline Human_Work_Time [min]	HITL+TAP+DL_baseline Human_Work_Time [min]
0 (1st Training Data Tracing)	-	67.72	13.33	13.33
0 (2nd Training Data Tracing)	-	-	6..65	4.95
0 (3rd Training Data Tracing)	-	-	2.88	3.45
0 (Total Training Data Tracing)	-	67.72	22.86	21.73
33.264	1200	-	-	-
98.304	-	1073.78	544.6	113.33
