# Supplementary material for: An interactive deep learning-based approach reveals mitochondrial cristae topologies
Source: PLoS Biol. 2023 Aug 31;21(8):e3002246. doi: 10.1371/journal.pbio.3002246 (PMC10470929; doi:10.1371/journal.pbio.3002246)
Supplement: S15 Data — This source file includes the data about the distance between OMM and IBM. OMM, outer mitochondrial membranes; IBM, inner boundary membranes. (XLSX) [file pbio.3002246.s033.xlsx]

## Sheet: Fig.S5A
position	double_OMM_IMM_distance (nm)	single_OMM_IMM_distance (nm)	zero_OMM_IMM_distance (nm)
-7		21.7757
-6.9		21.5158
-6.8		21.0608
-6.7		20.4109
-6.6		19.7609
-6.5		19.1315
-6.4		18.5636
-6.3		18.0572
-6.2		17.6123
-6.1		17.2289
-6	31.6228	16.8865	17.0952
-5.9	31.6228	16.5441	16.9398
-5.8	31.6228	16.2018	16.4735
-5.7	31.6228	15.8594	15.6964
-5.6	31.6228	15.517	15.0747
-5.5	31.2559	15.1747	14.6084
-5.4	30.5221	14.8323	14.2976
-5.3	29.4213	14.4899	14.1421
-5.2	27.9537	14.1476	14.1421
-5.1	26.1192	13.8052	14.1421
-5	24.2846	13.4628	14.1421
-4.9	22.3366	13.1204	14.1421
-4.8	20.275	12.7781	14.1421
-4.7	18.5804	12.4357	14.1421
-4.6	17.2526	12.0933	14.1421
-4.5	16.2918	11.8297	14.1421
-4.4	15.8114	11.8022	14.1421
-4.3	15.8114	12.0109	14.1421
-4.2	15.8114	12.4558	14.1421
-4.1	15.8114	13.1369	14.1421
-4	15.8114	13.9754	14.1421
-3.9	15.8114	14.814	14.1421
-3.8	15.8114	15.6525	14.1421
-3.7	15.8114	16.491	14.1421
-3.6	15.8114	17.3295	14.1421
-3.5	15.8114	18.1681	14.1421
-3.4	15.8114	19.0066	14.1421
-3.3	16.0297	19.8451	14.1421
-3.2	16.4663	20.6836	14.1421
-3.1	17.1212	21.4564	14.1421
-3	17.9945	22.1633	14.1421
-2.9	19.086	22.8044	14.1421
-2.8	20.1776	23.3798	14.1421
-2.7	21.203	23.8893	14.1421
-2.6	22.1623	24.3989	14.2198
-2.5	23.0554	24.9085	14.3753
-2.4	23.8824	25.418	14.6084
-2.3	24.6433	25.9276	14.9193
-2.2	25.4041	26.4371	15.3078
-2.1	26.0128	26.9467	15.6964
-2	26.4693	27.4562	16.0849
-1.9	26.7737	27.9658	16.4735
-1.8	26.9258	29.3008	16.8621
-1.7	26.9258	31.874	17.2506
-1.6	26.9258	35.6853	18.4737
-1.5	26.4693	40.7348	20.5313
-1.4	25.5563	47.0225	23.4235
-1.3	24.952	53.7229	27.1501
-1.2	24.6564	60.4233	31.7113
-1.1	24.6696	65.2475	36.2725
-1	25.448	68.1953	40.8337
-0.9	26.9917	69.267	45.3949
-0.8	28.5354	68.4623	49.9561
-0.7	30.2974	65.7814	54.5172
-0.6	32.2777	63.1005	58.1662
-0.5	34.4763	60.4196	60.9029
-0.4	36.8932	57.7388	62.7274
-0.3	39.5285	55.0579	63.6396
-0.2	42.1637	52.377	63.6396
-0.1	45.6167	49.6961	64.0672
0	49.8875	47.0152	64.9225
0.1	56.7896	44.2009	66.2054
0.2	62.6959	41.7867	67.9159
0.3	69.9785	39.7726	70.0541
0.4	73.0753	38.1585	69.9227
0.5	69.6281	36.9444	67.5219
0.6	62.5394	36.2637	62.8517
0.7	55.4365	35.5587	55.9119
0.8	45.9471	34.878	46.7027
0.9	39.06	34.2217	39.3701
1	37.133	33.5897	33.9143
1.1	35.6067	32.982	30.335
1.2	34.1681	32.423	28.8335
1.3	32.8172	31.864	29.0076
1.4	31.31	31.305	28.9807
1.5	29.6464	30.7459	28.7527
1.6	27.6699	30.1869	28.3238
1.7	25.6935	29.6279	27.1953
1.8	23.7171	29.0689	26.3643
1.9	21.7407	28.5099	25.831
2	19.7642	27.9508	25.5951
2.1	17.72	27.3918	25.6569
2.2	15.6079	26.8328	26.7279
2.3	13.8911	26.2738	27.3848
2.4	12.5697	25.7148	27.6274
2.5	11.6434	25.1558	27.4558
2.6	11.1803	24.5967	26.8701
2.7	11.1803	23.9259	25.173
2.8	11.1803	23.3669	23.7588
2.9	11.3347	22.9197	22.6274
3	11.6434	22.5843	21.7789
3.1	12.1065	22.3607	21.2132
3.2	12.724	22.3607	21.496
3.3	13.4959	22.3607	21.496
3.4	14.2677	22.3607	21.2132
3.5	14.8852	22.3607	20.6475
3.6	15.3483	22.3607	19.799
3.7	15.657	22.3607	18.1019
3.8	15.8114	22.3607	16.6877
3.9	15.8114	22.3607	15.5563
4	15.8114	22.3607	14.7078
4.1	16.602	22.3607	14.1421
4.2	18.1831	22.3607	14.1421
4.3	20.5548	22.3607	14.1421
4.4	23.7171	22.3607	14.1421
4.5	26.4097	22.3607	14.1421
4.6	27.842	22.3607	14.1421
4.7	28.7186	22.3607	14.1421
4.8	29.0395	22.3607	14.1421
4.9	28.8046	22.3607	14.1421
5	29.2743	22.3607	14.1421
5.1	30.3729	22.3607	14.1421
5.2	31.396	22.3607	14.1421
5.3	32.3435	22.3607	14.1421
5.4	33.2154	22.3607	14.1421
5.5	34.0117	22.3607	14.1421
5.6	34.808	22.3607	14.1421
5.7	34.9672	22.3607	13.8593
5.8	34.4894	22.3607	13.8593
5.9	33.8524	22.3607	14.1421
6	33.0561	22.3607	14.7078
6.1		22.3379
6.2		22.3835
6.3		22.4976
6.4		22.6802
6.5		22.9313
6.6		23.2737
6.7		23.6161
6.8		23.9585
6.9		24.3009
7		24.6433
