# Supplementary material for: An interactive deep learning-based approach reveals mitochondrial cristae topologies
Source: PLoS Biol. 2023 Aug 31;21(8):e3002246. doi: 10.1371/journal.pbio.3002246 (PMC10470929; doi:10.1371/journal.pbio.3002246)
Supplement: S16 Data — This source file includes the data about the validation of OPA1 KD. OPA1, optic atrophy 1. (XLSX) [file pbio.3002246.s034.xlsx]

## Sheet: Fig.S6
	Control	OPA1KD
OPA1 mRNA/b-actin mRNA (qPCR duplicate#1)	0.9947	0.266229
OPA1 mRNA/b-actin mRNA (qPCR duplicate#2)	1.017	0.353103
