# Supplementary material for: An interactive deep learning-based approach reveals mitochondrial cristae topologies
Source: PLoS Biol. 2023 Aug 31;21(8):e3002246. doi: 10.1371/journal.pbio.3002246 (PMC10470929; doi:10.1371/journal.pbio.3002246)
Supplement: S17 Data — This source file includes the data about the volume of mitochondria. (XLSX) [file pbio.3002246.s035.xlsx]

## Sheet: Fig.S7A,S8B
Type	crop_No	Mitochondria Volume (µm^3)
Control	1	0.545648
Control	1	0.457678
Control	1	0.449917
Control	1	0.295946
Control	1	0.395491
Control	1	0.582451
Control	1	0.4224
Control	1	0.286587
Control	1	0.268661
Control	1	0.081544
Control	1	0.458736
Control	1	0.326465
Control	1	0.35714
Control	1	0.168448
Control	1	0.390596
Control	1	0.374901
Control	1	0.582772
Control	1	0.849548
Control	1	0.466265
Control	1	0.358468
Control	1	0.146497
Control	1	0.325719
Control	1	0.374734
Control	1	0.214591
Control	2	0.315705
Control	2	0.504247
Control	2	0.121498
Control	2	0.489786
Control	2	0.11501
Control	2	0.486091
Control	2	0.431349
Control	2	0.747501
Control	2	0.581615
Control	2	0.438525
Control	2	0.562592
Control	2	0.454516
Control	3	2.88312
Control	3	1.02675
Control	3	0.457426
Control	3	0.606076
Control	3	0.747012
Control	3	0.426983
Control	3	0.51693
Control	3	0.075379
Control	3	0.531533
Control	3	0.784684
Control	3	0.58684
Control	3	0.448026
Control	3	0.083734
Control	3	0.346272
Control	3	0.103161
Control	3	0.449385
Control	3	0.679524
Control	3	0.334227
Control	3	0.318827
Control	4	0.506125
Control	4	0.255569
Control	4	0.225901
Control	4	0.259631
Control	4	0.344432
Control	4	0.321283
Control	4	0.293513
Control	4	0.223238
Control	4	0.552758
Control	4	0.250322
Control	4	0.233094
Control	4	0.167701
Control	4	0.261912
Control	4	0.261622
Control	4	0.108643
Control	4	0.297351
Control	4	0.595723
Control	4	0.951537
Control	4	0.400241
Control	4	0.272581
Control	4	1.22054
Control	4	1.02642
Control	4	0.389447
Control	4	0.396075
Control	4	0.240939
Control	4	0.281625
Control	4	0.729253
Control	4	0.156783
Control	4	0.226973
Control	4	0.66461
Control	4	0.244181
Control	4	0.28253
Control	4	0.26399
Control	4	0.635138
Control	4	0.711
Control	4	0.268409
Control	4	0.28558
Control	4	0.169667
Control	4	0.288397
Control	4	0.137192
Control	4	0.710778
Control	4	0.237268
Control	4	0.348588
Control	4	0.768739
Control	4	0.49608
Control	4	0.336382
Control	4	0.091862
Control	4	0.17011
Control	4	0.303571
Control	4	0.055521
Control	4	0.693252
Control	4	0.371104
Control	4	0.260897
Control	4	0.262723
Control	4	0.120936
Control	4	0.409925
Control	4	0.438258
Control	4	0.12776
Control	4	0.264382
Control	4	0.344279
Control	5	0.472354
Control	5	0.453436
Control	5	0.461234
Control	5	0.68109
Control	5	0.386627
Control	5	0.122874
Control	5	0.571806
Control	5	0.483563
Control	5	0.563464
Control	5	0.65607
Control	5	1.29065
Control	5	0.564134
Control	5	0.516799
Control	5	0.7893
Control	5	0.873789
Control	5	0.691532
Control	5	0.442385
Control	5	0.735405
Control	5	0.874709
Control	5	0.660958
OPA1 KD	1	0.089455
OPA1 KD	1	0.326417
OPA1 KD	1	0.240913
OPA1 KD	1	0.304312
OPA1 KD	1	0.296227
OPA1 KD	1	0.154302
OPA1 KD	1	0.022698
OPA1 KD	1	0.087739
OPA1 KD	1	0.33021
OPA1 KD	1	0.261645
OPA1 KD	1	0.345575
OPA1 KD	1	0.240877
OPA1 KD	1	0.124833
OPA1 KD	1	0.268874
OPA1 KD	1	0.152174
OPA1 KD	1	0.059177
OPA1 KD	1	0.19454
OPA1 KD	1	0.279967
OPA1 KD	1	0.154559
OPA1 KD	1	0.060776
OPA1 KD	1	0.108793
OPA1 KD	1	0.138591
OPA1 KD	1	0.13199
OPA1 KD	1	0.067153
OPA1 KD	1	0.20866
OPA1 KD	1	0.125902
OPA1 KD	1	0.054057
OPA1 KD	1	0.07662
OPA1 KD	1	0.203252
OPA1 KD	1	0.038821
OPA1 KD	1	0.104424
OPA1 KD	1	0.109646
OPA1 KD	1	0.163857
OPA1 KD	1	0.192048
OPA1 KD	1	0.107335
OPA1 KD	1	0.069717
OPA1 KD	1	0.115674
OPA1 KD	1	0.123093
OPA1 KD	1	0.331369
OPA1 KD	1	0.198745
OPA1 KD	1	0.155835
OPA1 KD	1	0.188357
OPA1 KD	1	0.190272
OPA1 KD	1	0.212104
OPA1 KD	1	0.28283
OPA1 KD	1	0.104236
OPA1 KD	1	0.020994
OPA1 KD	1	0.141278
OPA1 KD	1	0.272976
OPA1 KD	1	0.190218
OPA1 KD	1	0.284081
OPA1 KD	1	0.304628
OPA1 KD	1	0.135329
OPA1 KD	1	0.116494
OPA1 KD	1	0.099017
OPA1 KD	1	0.04646
OPA1 KD	1	0.158172
OPA1 KD	1	0.077619
OPA1 KD	1	0.084774
OPA1 KD	1	0.234769
OPA1 KD	1	0.337475
OPA1 KD	1	0.497369
OPA1 KD	1	0.176526
OPA1 KD	1	0.188986
OPA1 KD	1	0.144403
OPA1 KD	1	0.130931
OPA1 KD	1	0.084651
OPA1 KD	1	0.134795
OPA1 KD	1	0.10587
OPA1 KD	1	0.104618
OPA1 KD	1	0.170098
OPA1 KD	1	0.142837
OPA1 KD	1	0.295573
OPA1 KD	1	0.143378
OPA1 KD	1	0.534339
OPA1 KD	1	0.096624
OPA1 KD	1	0.054095
OPA1 KD	1	0.245855
OPA1 KD	1	0.077449
OPA1 KD	1	0.362222
OPA1 KD	1	0.042845
OPA1 KD	1	0.502343
OPA1 KD	1	0.140354
OPA1 KD	1	0.082467
OPA1 KD	1	0.018932
OPA1 KD	1	0.115832
OPA1 KD	1	0.165375
OPA1 KD	1	0.057694
OPA1 KD	1	0.045871
OPA1 KD	1	0.1216
OPA1 KD	1	0.084869
OPA1 KD	1	0.121066
OPA1 KD	1	0.157003
OPA1 KD	1	0.057092
OPA1 KD	1	0.0197
OPA1 KD	1	0.167733
OPA1 KD	1	0.276986
OPA1 KD	1	0.235377
OPA1 KD	1	0.131176
OPA1 KD	1	0.260542
OPA1 KD	1	0.13563
OPA1 KD	1	0.176166
OPA1 KD	1	0.091314
OPA1 KD	1	0.178363
OPA1 KD	1	0.160384
OPA1 KD	1	0.121935
OPA1 KD	1	0.122832
OPA1 KD	1	0.081309
OPA1 KD	1	0.03509
OPA1 KD	1	0.189098
OPA1 KD	1	0.201856
OPA1 KD	1	0.358792
OPA1 KD	1	0.383884
OPA1 KD	1	0.070765
OPA1 KD	1	0.089629
OPA1 KD	1	0.389309
OPA1 KD	1	0.229683
OPA1 KD	1	0.183548
OPA1 KD	1	0.087983
OPA1 KD	1	0.184834
OPA1 KD	1	0.081314
OPA1 KD	1	0.18867
OPA1 KD	1	0.136492
OPA1 KD	1	0.339646
OPA1 KD	1	0.337581
OPA1 KD	1	0.204453
OPA1 KD	1	0.352011
OPA1 KD	1	0.234939
OPA1 KD	1	0.076599
OPA1 KD	1	0.200489
OPA1 KD	1	0.109798
OPA1 KD	1	0.217294
OPA1 KD	1	0.187498
OPA1 KD	1	0.229663
OPA1 KD	1	0.201538
OPA1 KD	1	0.400895
OPA1 KD	1	0.126768
OPA1 KD	1	0.431082
OPA1 KD	1	0.144651
OPA1 KD	1	0.304833
OPA1 KD	1	0.217492
OPA1 KD	1	0.196693
OPA1 KD	2	0.286845
OPA1 KD	2	0.02294
OPA1 KD	2	0.4641
OPA1 KD	2	0.585521
OPA1 KD	2	0.239125
OPA1 KD	2	0.180602
OPA1 KD	2	0.77744
OPA1 KD	2	0.229413
OPA1 KD	2	0.214344
OPA1 KD	2	0.093749
OPA1 KD	2	0.241764
OPA1 KD	2	0.406688
OPA1 KD	2	0.269559
OPA1 KD	2	0.176656
OPA1 KD	2	0.390714
OPA1 KD	2	0.073367
OPA1 KD	2	0.123052
OPA1 KD	2	0.231419
OPA1 KD	2	0.457892
OPA1 KD	2	0.562747
OPA1 KD	2	0.471994
OPA1 KD	2	0.260889
OPA1 KD	2	0.494502
OPA1 KD	2	0.278917
OPA1 KD	2	0.03247
OPA1 KD	2	0.435179
OPA1 KD	2	0.373462
OPA1 KD	2	0.03257
OPA1 KD	2	0.595062
OPA1 KD	2	0.051609
OPA1 KD	2	0.026569
OPA1 KD	2	0.186326
OPA1 KD	2	0.36221
OPA1 KD	2	0.044481
OPA1 KD	2	0.78946
OPA1 KD	2	0.250381
OPA1 KD	2	0.065231
OPA1 KD	2	0.117463
OPA1 KD	2	0.006493
OPA1 KD	2	0.473681
OPA1 KD	2	0.184882
OPA1 KD	2	0.505033
OPA1 KD	2	0.353648
OPA1 KD	2	0.17364
OPA1 KD	2	0.34794
OPA1 KD	2	0.646369
OPA1 KD	2	0.525729
OPA1 KD	2	0.386909
OPA1 KD	2	0.533366
OPA1 KD	2	0.731008
OPA1 KD	2	0.189497
OPA1 KD	2	0.26509
OPA1 KD	2	0.141085
OPA1 KD	2	0.330669
OPA1 KD	2	0.307206
OPA1 KD	2	0.111624
OPA1 KD	2	0.324499
OPA1 KD	2	0.247133
OPA1 KD	2	0.095463
OPA1 KD	2	0.088334
OPA1 KD	2	0.398149
OPA1 KD	2	0.427404
OPA1 KD	2	0.023828
OPA1 KD	2	0.475208
OPA1 KD	2	0.336714
OPA1 KD	2	0.426746
OPA1 KD	2	0.124778
OPA1 KD	2	0.47644
OPA1 KD	2	0.163745
OPA1 KD	2	0.543014
OPA1 KD	2	0.070126
OPA1 KD	2	0.025823
OPA1 KD	2	0.525215
OPA1 KD	2	0.060543
OPA1 KD	2	0.354022
OPA1 KD	2	0.374602
OPA1 KD	2	0.54221
OPA1 KD	2	0.06839
OPA1 KD	2	0.017782
OPA1 KD	2	0.783613
OPA1 KD	2	0.495876
OPA1 KD	2	0.117438
OPA1 KD	2	0.101338
OPA1 KD	2	0.060084
OPA1 KD	2	0.081377
OPA1 KD	2	0.419349
OPA1 KD	2	0.560869
OPA1 KD	2	0.45422
OPA1 KD	2	0.041884
OPA1 KD	2	0.188843
OPA1 KD	2	0.541272
OPA1 KD	2	0.394206
OPA1 KD	2	0.673943
OPA1 KD	2	0.618781
OPA1 KD	2	0.051182
OPA1 KD	2	0.023327
OPA1 KD	2	0.216247
OPA1 KD	2	0.041424
OPA1 KD	2	0.351657
OPA1 KD	2	0.049257
OPA1 KD	2	0.035231
OPA1 KD	2	0.298328
OPA1 KD	2	0.020806
OPA1 KD	3	1.05931
OPA1 KD	3	0.758725
OPA1 KD	3	0.293796
OPA1 KD	3	0.209245
OPA1 KD	3	0.432076
OPA1 KD	3	0.737108
OPA1 KD	3	1.35267
OPA1 KD	3	0.998069
OPA1 KD	3	0.597327
OPA1 KD	3	0.241484
OPA1 KD	3	0.652467
OPA1 KD	3	0.509834
OPA1 KD	3	0.206096
OPA1 KD	3	0.349886
OPA1 KD	3	0.325054
OPA1 KD	3	0.037978
OPA1 KD	3	0.546428
OPA1 KD	4	0.499991
OPA1 KD	4	0.191801
OPA1 KD	4	0.117165
OPA1 KD	4	0.178966
OPA1 KD	4	0.068431
OPA1 KD	4	0.047963
OPA1 KD	4	0.104697
OPA1 KD	4	0.025794
OPA1 KD	4	0.166975
OPA1 KD	4	0.086551
OPA1 KD	4	0.241899
OPA1 KD	4	0.054584
OPA1 KD	5	0.337126
OPA1 KD	5	0.463162
OPA1 KD	5	0.159213
OPA1 KD	5	0.177008
OPA1 KD	5	1.02528
OPA1 KD	5	0.216629
OPA1 KD	5	0.231897
OPA1 KD	5	0.177702
OPA1 KD	5	0.739123
OPA1 KD	5	0.463234
OPA1 KD	5	0.550112
OPA1 KD	5	0.316731
OPA1 KD	5	0.171246
OPA1 KD	5	0.686343
OPA1 KD	5	0.290187
OPA1 KD	5	0.351829
OPA1 KD	5	0.190097
OPA1 KD	5	0.529591
OPA1 KD	5	0.453231
OPA1 KD	5	0.393196
OPA1 KD	5	0.877788
OPA1 KD	5	0.551772
OPA1 KD	5	0.404201
OPA1 KD	5	0.549227
OPA1 KD	5	0.183802
OPA1 KD	5	0.901022
OPA1 KD	5	0.80234
OPA1 KD	5	0.310557
OPA1 KD	5	0.452333
OPA1 KD	5	0.435397
OPA1 KD	5	0.140072
OPA1 KD	5	0.482178
OPA1 KD	5	0.026341
OPA1 KD	5	0.123117
OPA1 KD	5	1.09013
OPA1 KD	5	0.253926
OPA1 KD	5	0.105806
OPA1 KD	5	0.166783
OPA1 KD	5	0.369819
OPA1 KD	5	0.03665
OPA1 KD	5	0.509462
OPA1 KD	5	0.165442
OPA1 KD	5	0.39636
OPA1 KD	5	0.148214
OPA1 KD	5	0.0404
OPA1 KD	5	0.448138
OPA1 KD	5	0.15303
OPA1 KD	5	0.019869
OPA1 KD	5	0.477734
OPA1 KD	5	0.030712
