# Supplementary material for: An interactive deep learning-based approach reveals mitochondrial cristae topologies
Source: PLoS Biol. 2023 Aug 31;21(8):e3002246. doi: 10.1371/journal.pbio.3002246 (PMC10470929; doi:10.1371/journal.pbio.3002246)
Supplement: S18 Data — This source file includes the data about the mitochondria surface. (XLSX) [file pbio.3002246.s036.xlsx]

## Sheet: Fig.S7B,S8C
Type	crop_No	Mitochondria Surface(µm^2)
Control	1	2.3629
Control	1	1.8959
Control	1	1.8815
Control	1	1.3978
Control	1	2.2635
Control	1	2.3925
Control	1	1.8121
Control	1	1.3754
Control	1	1.4891
Control	1	0.5718
Control	1	2.0987
Control	1	1.6742
Control	1	1.7357
Control	1	1.0813
Control	1	1.7667
Control	1	1.8691
Control	1	2.7001
Control	1	3.2128
Control	1	2.1491
Control	1	1.9157
Control	1	0.9095
Control	1	1.6289
Control	1	1.61
Control	1	1.2236
Control	2	1.6056
Control	2	2.1842
Control	2	0.7628
Control	2	2.1531
Control	2	0.7897
Control	2	2.3964
Control	2	2.0374
Control	2	2.8239
Control	2	2.2116
Control	2	2.1676
Control	2	2.0385
Control	2	2.1506
Control	3	18.748
Control	3	6.2826
Control	3	3.4183
Control	3	3.945
Control	3	5.1177
Control	3	3.5131
Control	3	2.939
Control	3	0.5243
Control	3	3.5884
Control	3	4.9142
Control	3	4.192
Control	3	2.9781
Control	3	0.5708
Control	3	2.7539
Control	3	0.9718
Control	3	2.9555
Control	3	4.0635
Control	3	2.655
Control	3	1.8366
Control	4	3.023
Control	4	1.4193
Control	4	1.3623
Control	4	1.5719
Control	4	1.8775
Control	4	1.6717
Control	4	1.4857
Control	4	1.3958
Control	4	3.2241
Control	4	1.3775
Control	4	1.3409
Control	4	1.061
Control	4	1.4686
Control	4	1.4964
Control	4	0.7974
Control	4	1.7408
Control	4	4.2006
Control	4	5.6412
Control	4	2.4995
Control	4	1.9998
Control	4	5.5637
Control	4	6.2796
Control	4	1.9729
Control	4	2.8477
Control	4	1.5494
Control	4	1.5324
Control	4	4.207
Control	4	1.0559
Control	4	1.2521
Control	4	3.3331
Control	4	1.41
Control	4	1.6209
Control	4	1.5195
Control	4	3.1679
Control	4	4.3398
Control	4	1.915
Control	4	1.7896
Control	4	1.1973
Control	4	1.4762
Control	4	0.9077
Control	4	4.2113
Control	4	1.3785
Control	4	1.9975
Control	4	3.7096
Control	4	2.3975
Control	4	1.512
Control	4	0.7171
Control	4	1.0674
Control	4	1.575
Control	4	0.4897
Control	4	3.6572
Control	4	1.64
Control	4	1.3644
Control	4	1.354
Control	4	0.9085
Control	4	2.4317
Control	4	2.2976
Control	4	0.8984
Control	4	1.7904
Control	4	1.8916
Control	5	2.2285
Control	5	2.2824
Control	5	1.9677
Control	5	2.6983
Control	5	1.8732
Control	5	0.7336
Control	5	2.9012
Control	5	2.0604
Control	5	2.3874
Control	5	2.7665
Control	5	4.3075
Control	5	2.5554
Control	5	2.0576
Control	5	3.0934
Control	5	3.2558
Control	5	2.8549
Control	5	2.0171
Control	5	3.1001
Control	5	3.0988
Control	5	2.4991
OPA1 KD	1	0.7523
OPA1 KD	1	1.9524
OPA1 KD	1	1.2344
OPA1 KD	1	2.0475
OPA1 KD	1	2.1936
OPA1 KD	1	0.95
OPA1 KD	1	0.2789
OPA1 KD	1	0.6934
OPA1 KD	1	1.7154
OPA1 KD	1	1.6318
OPA1 KD	1	1.9675
OPA1 KD	1	1.5561
OPA1 KD	1	0.8071
OPA1 KD	1	1.8316
OPA1 KD	1	0.9298
OPA1 KD	1	0.5501
OPA1 KD	1	1.2058
OPA1 KD	1	1.6036
OPA1 KD	1	0.9359
OPA1 KD	1	0.5807
OPA1 KD	1	0.807
OPA1 KD	1	0.9834
OPA1 KD	1	0.8431
OPA1 KD	1	0.6143
OPA1 KD	1	1.1857
OPA1 KD	1	0.9156
OPA1 KD	1	0.5245
OPA1 KD	1	0.6237
OPA1 KD	1	1.2139
OPA1 KD	1	0.433
OPA1 KD	1	0.703
OPA1 KD	1	0.7674
OPA1 KD	1	1.0221
OPA1 KD	1	1.348
OPA1 KD	1	0.7284
OPA1 KD	1	0.5711
OPA1 KD	1	0.7914
OPA1 KD	1	0.8909
OPA1 KD	1	1.795
OPA1 KD	1	1.1748
OPA1 KD	1	0.9629
OPA1 KD	1	1.0132
OPA1 KD	1	1.1566
OPA1 KD	1	1.1594
OPA1 KD	1	1.4863
OPA1 KD	1	0.6892
OPA1 KD	1	0.2725
OPA1 KD	1	1.0005
OPA1 KD	1	1.2564
OPA1 KD	1	1.1119
OPA1 KD	1	1.3539
OPA1 KD	1	1.9065
OPA1 KD	1	0.8885
OPA1 KD	1	0.7882
OPA1 KD	1	0.7083
OPA1 KD	1	0.4592
OPA1 KD	1	1.0847
OPA1 KD	1	0.6064
OPA1 KD	1	0.7087
OPA1 KD	1	1.3724
OPA1 KD	1	2.6529
OPA1 KD	1	2.4048
OPA1 KD	1	1.1018
OPA1 KD	1	1.0169
OPA1 KD	1	1.0443
OPA1 KD	1	0.7688
OPA1 KD	1	0.6755
OPA1 KD	1	0.9473
OPA1 KD	1	0.8141
OPA1 KD	1	0.731
OPA1 KD	1	1.1626
OPA1 KD	1	1.075
OPA1 KD	1	1.3297
OPA1 KD	1	0.8342
OPA1 KD	1	2.4752
OPA1 KD	1	0.7382
OPA1 KD	1	0.4662
OPA1 KD	1	1.5176
OPA1 KD	1	0.6208
OPA1 KD	1	1.8554
OPA1 KD	1	0.4601
OPA1 KD	1	3.001
OPA1 KD	1	0.9764
OPA1 KD	1	0.6875
OPA1 KD	1	0.2334
OPA1 KD	1	0.8006
OPA1 KD	1	1.048
OPA1 KD	1	0.5196
OPA1 KD	1	0.4077
OPA1 KD	1	0.7973
OPA1 KD	1	0.6293
OPA1 KD	1	0.8876
OPA1 KD	1	0.9747
OPA1 KD	1	0.4892
OPA1 KD	1	0.2472
OPA1 KD	1	1.0153
OPA1 KD	1	1.3593
OPA1 KD	1	1.2234
OPA1 KD	1	0.8891
OPA1 KD	1	1.7024
OPA1 KD	1	0.8649
OPA1 KD	1	0.9632
OPA1 KD	1	0.6975
OPA1 KD	1	1.5598
OPA1 KD	1	1.0802
OPA1 KD	1	0.9215
OPA1 KD	1	0.8356
OPA1 KD	1	0.639
OPA1 KD	1	0.455
OPA1 KD	1	1.2224
OPA1 KD	1	1.4072
OPA1 KD	1	2.0958
OPA1 KD	1	1.8382
OPA1 KD	1	0.7587
OPA1 KD	1	0.7567
OPA1 KD	1	2.1163
OPA1 KD	1	1.3505
OPA1 KD	1	1.0569
OPA1 KD	1	0.7304
OPA1 KD	1	1.0295
OPA1 KD	1	0.6604
OPA1 KD	1	1.1111
OPA1 KD	1	0.8794
OPA1 KD	1	1.6945
OPA1 KD	1	1.8383
OPA1 KD	1	1.1731
OPA1 KD	1	1.8895
OPA1 KD	1	1.1327
OPA1 KD	1	0.6666
OPA1 KD	1	1.1306
OPA1 KD	1	0.8114
OPA1 KD	1	1.2941
OPA1 KD	1	1.2292
OPA1 KD	1	1.3641
OPA1 KD	1	1.3006
OPA1 KD	1	2.4501
OPA1 KD	1	0.8589
OPA1 KD	1	2.0415
OPA1 KD	1	0.9941
OPA1 KD	1	1.827
OPA1 KD	1	1.3296
OPA1 KD	1	1.2935
OPA1 KD	2	1.5713
OPA1 KD	2	0.3144
OPA1 KD	2	2.1996
OPA1 KD	2	2.2147
OPA1 KD	2	1.2652
OPA1 KD	2	1.1179
OPA1 KD	2	3.3593
OPA1 KD	2	1.3214
OPA1 KD	2	1.1914
OPA1 KD	2	0.6985
OPA1 KD	2	1.3863
OPA1 KD	2	1.827
OPA1 KD	2	1.5613
OPA1 KD	2	1.1441
OPA1 KD	2	1.9321
OPA1 KD	2	0.6034
OPA1 KD	2	0.7619
OPA1 KD	2	1.2852
OPA1 KD	2	2.1633
OPA1 KD	2	2.6492
OPA1 KD	2	2.1129
OPA1 KD	2	1.4065
OPA1 KD	2	2.118
OPA1 KD	2	1.4121
OPA1 KD	2	0.3766
OPA1 KD	2	2.0285
OPA1 KD	2	1.9426
OPA1 KD	2	0.3313
OPA1 KD	2	2.1844
OPA1 KD	2	0.4711
OPA1 KD	2	0.2868
OPA1 KD	2	1.0983
OPA1 KD	2	1.8454
OPA1 KD	2	0.4153
OPA1 KD	2	3.4725
OPA1 KD	2	1.2468
OPA1 KD	2	0.535
OPA1 KD	2	0.8074
OPA1 KD	2	0.1276
OPA1 KD	2	2.4599
OPA1 KD	2	1.2314
OPA1 KD	2	2.0713
OPA1 KD	2	1.6795
OPA1 KD	2	0.9494
OPA1 KD	2	1.8415
OPA1 KD	2	2.8666
OPA1 KD	2	2.328
OPA1 KD	2	1.8108
OPA1 KD	2	2.409
OPA1 KD	2	2.7686
OPA1 KD	2	1.1022
OPA1 KD	2	1.3255
OPA1 KD	2	0.991
OPA1 KD	2	1.5349
OPA1 KD	2	1.6974
OPA1 KD	2	0.7769
OPA1 KD	2	1.5685
OPA1 KD	2	1.5332
OPA1 KD	2	0.756
OPA1 KD	2	0.6719
OPA1 KD	2	1.8989
OPA1 KD	2	1.9862
OPA1 KD	2	0.2813
OPA1 KD	2	1.9283
OPA1 KD	2	1.8605
OPA1 KD	2	2.059
OPA1 KD	2	0.8347
OPA1 KD	2	2.1886
OPA1 KD	2	1.0819
OPA1 KD	2	2.2046
OPA1 KD	2	0.5613
OPA1 KD	2	0.2924
OPA1 KD	2	2.2649
OPA1 KD	2	0.5031
OPA1 KD	2	1.8281
OPA1 KD	2	1.7674
OPA1 KD	2	2.4136
OPA1 KD	2	0.6309
OPA1 KD	2	0.2352
OPA1 KD	2	2.3603
OPA1 KD	2	2.2194
OPA1 KD	2	0.8255
OPA1 KD	2	0.7131
OPA1 KD	2	0.5172
OPA1 KD	2	0.6755
OPA1 KD	2	1.8059
OPA1 KD	2	2.0666
OPA1 KD	2	2.165
OPA1 KD	2	0.4221
OPA1 KD	2	1.2687
OPA1 KD	2	2.696
OPA1 KD	2	1.7836
OPA1 KD	2	2.9742
OPA1 KD	2	2.4126
OPA1 KD	2	0.4941
OPA1 KD	2	0.2754
OPA1 KD	2	1.23
OPA1 KD	2	0.4173
OPA1 KD	2	1.6129
OPA1 KD	2	0.4724
OPA1 KD	2	0.3656
OPA1 KD	2	1.5617
OPA1 KD	2	0.2823
OPA1 KD	3	3.8384
OPA1 KD	3	3.0566
OPA1 KD	3	1.4919
OPA1 KD	3	1.2972
OPA1 KD	3	1.9909
OPA1 KD	3	2.9245
OPA1 KD	3	4.7017
OPA1 KD	3	3.7933
OPA1 KD	3	2.6597
OPA1 KD	3	1.4467
OPA1 KD	3	2.6852
OPA1 KD	3	2.3493
OPA1 KD	3	1.2902
OPA1 KD	3	1.8176
OPA1 KD	3	1.7727
OPA1 KD	3	0.3829
OPA1 KD	3	2.4491
OPA1 KD	4	3.2585
OPA1 KD	4	1.3278
OPA1 KD	4	0.9105
OPA1 KD	4	1.1633
OPA1 KD	4	0.6173
OPA1 KD	4	0.5111
OPA1 KD	4	0.8063
OPA1 KD	4	0.2962
OPA1 KD	4	1.0874
OPA1 KD	4	0.6943
OPA1 KD	4	1.3879
OPA1 KD	4	0.498
OPA1 KD	5	2.3864
OPA1 KD	5	2.3062
OPA1 KD	5	0.9926
OPA1 KD	5	1.0094
OPA1 KD	5	3.9539
OPA1 KD	5	1.3793
OPA1 KD	5	1.2643
OPA1 KD	5	1.0497
OPA1 KD	5	3.3385
OPA1 KD	5	2.2392
OPA1 KD	5	2.6707
OPA1 KD	5	1.623
OPA1 KD	5	1.1168
OPA1 KD	5	3.2709
OPA1 KD	5	1.4714
OPA1 KD	5	2.3383
OPA1 KD	5	1.1289
OPA1 KD	5	2.6189
OPA1 KD	5	2.3399
OPA1 KD	5	2.0152
OPA1 KD	5	3.6917
OPA1 KD	5	2.2776
OPA1 KD	5	2.5895
OPA1 KD	5	3.1225
OPA1 KD	5	1.2155
OPA1 KD	5	3.7531
OPA1 KD	5	3.5091
OPA1 KD	5	1.9649
OPA1 KD	5	2.5545
OPA1 KD	5	1.8013
OPA1 KD	5	0.8943
OPA1 KD	5	2.1222
OPA1 KD	5	0.3192
OPA1 KD	5	0.8297
OPA1 KD	5	3.4674
OPA1 KD	5	1.5606
OPA1 KD	5	0.7648
OPA1 KD	5	1.0301
OPA1 KD	5	2.4095
OPA1 KD	5	0.3772
OPA1 KD	5	2.3913
OPA1 KD	5	0.9829
OPA1 KD	5	1.9421
OPA1 KD	5	0.9894
OPA1 KD	5	0.4445
OPA1 KD	5	1.8273
OPA1 KD	5	0.9838
OPA1 KD	5	0.2518
OPA1 KD	5	2.0612
OPA1 KD	5	0.3281
