# Supplementary material for: An interactive deep learning-based approach reveals mitochondrial cristae topologies
Source: PLoS Biol. 2023 Aug 31;21(8):e3002246. doi: 10.1371/journal.pbio.3002246 (PMC10470929; doi:10.1371/journal.pbio.3002246)
Supplement: S19 Data — This source file includes the data about the crista volume. (XLSX) [file pbio.3002246.s037.xlsx]

## Sheet: Fig.S7C,S8F
Type	crop_No	Crista Volume (µm^3)
Control	1	0.094905
Control	1	0.087658
Control	1	0.083408
Control	1	0.060646
Control	1	0.09055
Control	1	0.123489
Control	1	0.076519
Control	1	0.05512
Control	1	0.040413
Control	1	0.00822
Control	1	0.083224
Control	1	0.056663
Control	1	0.078546
Control	1	0.025433
Control	1	0.078647
Control	1	0.064457
Control	1	0.07023
Control	1	0.120981
Control	1	0.084983
Control	1	0.058078
Control	1	0.018748
Control	1	0.077073
Control	1	0.068294
Control	1	0.029052
Control	2	0.03827
Control	2	0.104682
Control	2	0.016276
Control	2	0.08711
Control	2	0.018068
Control	2	0.098625
Control	2	0.073255
Control	2	0.13401
Control	2	0.118561
Control	2	0.077671
Control	2	0.138629
Control	2	0.104014
Control	3	0.339784
Control	3	0.121094
Control	3	0.058052
Control	3	0.065493
Control	3	0.087282
Control	3	0.047373
Control	3	0.06686
Control	3	0.005676
Control	3	0.056039
Control	3	0.112821
Control	3	0.092866
Control	3	0.092002
Control	3	0.007439
Control	3	0.044949
Control	3	0.006591
Control	3	0.080243
Control	3	0.084577
Control	3	0.005345
Control	3	0.038335
Control	4	0.065339
Control	4	0.029365
Control	4	0.025768
Control	4	0.001223
Control	4	0.020228
Control	4	0.024728
Control	4	0.039028
Control	4	0.031983
Control	4	0.057568
Control	4	0.011784
Control	4	0.038558
Control	4	0.017556
Control	4	0.020692
Control	4	0.010278
Control	4	0.009371
Control	4	0.003022
Control	4	0.061349
Control	4	0.105697
Control	4	0.04737
Control	4	0.02636
Control	4	0.20074
Control	4	0.123207
Control	4	0.060997
Control	4	0.049141
Control	4	0.033723
Control	4	0.007938
Control	4	0.064252
Control	4	0.013663
Control	4	0.023814
Control	4	0.072369
Control	4	0.029437
Control	4	0.024041
Control	4	0.026969
Control	4	0.075393
Control	4	0.071266
Control	4	0.024943
Control	4	0.019402
Control	4	0.00821
Control	4	0.015196
Control	4	0.00843
Control	4	0.070294
Control	4	0.006311
Control	4	0.021256
Control	4	0.075626
Control	4	0.062476
Control	4	0.028146
Control	4	0.003241
Control	4	0.011178
Control	4	0.032334
Control	4	0.002035
Control	4	0.098307
Control	4	0.048036
Control	4	0.030286
Control	4	0.032167
Control	4	0.004246
Control	4	0.032987
Control	4	0.02192
Control	4	0.005228
Control	4	0.011619
Control	4	0.018435
Control	5	0.085404
Control	5	0.089341
Control	5	0.113346
Control	5	0.131499
Control	5	0.076024
Control	5	0.008843
Control	5	0.094331
Control	5	0.111144
Control	5	0.093216
Control	5	0.07413
Control	5	0.214493
Control	5	0.067582
Control	5	0.097939
Control	5	0.16158
Control	5	0.126114
Control	5	0.113172
Control	5	0.052211
Control	5	0.107222
Control	5	0.126172
Control	5	0.148001
OPA1 KD	1	0.015447
OPA1 KD	1	0.100163
OPA1 KD	1	0.041843
OPA1 KD	1	0.057865
OPA1 KD	1	0.051078
OPA1 KD	1	0.024402
OPA1 KD	1	0.002496
OPA1 KD	1	0.007399
OPA1 KD	1	0.058765
OPA1 KD	1	0.04053
OPA1 KD	1	0.078035
OPA1 KD	1	0.040456
OPA1 KD	1	0.018629
OPA1 KD	1	0.076681
OPA1 KD	1	0.037919
OPA1 KD	1	0.001493
OPA1 KD	1	0.037575
OPA1 KD	1	0.05672
OPA1 KD	1	0.025489
OPA1 KD	1	0.008863
OPA1 KD	1	0.023988
OPA1 KD	1	0.02727
OPA1 KD	1	0.027041
OPA1 KD	1	0.009224
OPA1 KD	1	0.031876
OPA1 KD	1	0.01118
OPA1 KD	1	0.011614
OPA1 KD	1	0.005427
OPA1 KD	1	0.029773
OPA1 KD	1	0.003225
OPA1 KD	1	0.019131
OPA1 KD	1	0.009485
OPA1 KD	1	0.025405
OPA1 KD	1	0.015676
OPA1 KD	1	0.020356
OPA1 KD	1	0.013278
OPA1 KD	1	0.020539
OPA1 KD	1	0.019384
OPA1 KD	1	0.038169
OPA1 KD	1	0.059106
OPA1 KD	1	0.04676
OPA1 KD	1	0.040083
OPA1 KD	1	0.037955
OPA1 KD	1	0.046718
OPA1 KD	1	0.027712
OPA1 KD	1	0.023989
OPA1 KD	1	0.003461
OPA1 KD	1	0.016188
OPA1 KD	1	0.058206
OPA1 KD	1	0.026007
OPA1 KD	1	0.056009
OPA1 KD	1	0.047139
OPA1 KD	1	0.01507
OPA1 KD	1	0.02679
OPA1 KD	1	0.018833
OPA1 KD	1	0.003215
OPA1 KD	1	0.031807
OPA1 KD	1	0.005559
OPA1 KD	1	0
OPA1 KD	1	0.021451
OPA1 KD	1	0.084469
OPA1 KD	1	0.094334
OPA1 KD	1	0.017209
OPA1 KD	1	0.032721
OPA1 KD	1	0.023108
OPA1 KD	1	0.015751
OPA1 KD	1	0.017071
OPA1 KD	1	0.034454
OPA1 KD	1	0.022241
OPA1 KD	1	0.013049
OPA1 KD	1	0.032913
OPA1 KD	1	0.010212
OPA1 KD	1	0.084635
OPA1 KD	1	0.019994
OPA1 KD	1	0.133593
OPA1 KD	1	0.011628
OPA1 KD	1	8.4e-05
OPA1 KD	1	0.028934
OPA1 KD	1	0.014197
OPA1 KD	1	0.053897
OPA1 KD	1	0.005936
OPA1 KD	1	0.137155
OPA1 KD	1	0.005786
OPA1 KD	1	0.002262
OPA1 KD	1	0.000168
OPA1 KD	1	0.016152
OPA1 KD	1	0.025608
OPA1 KD	1	0.004467
OPA1 KD	1	0.003347
OPA1 KD	1	0.034961
OPA1 KD	1	0.004841
OPA1 KD	1	0.021424
OPA1 KD	1	0.020682
OPA1 KD	1	0.005721
OPA1 KD	1	0.000991
OPA1 KD	1	0.039391
OPA1 KD	1	0.079605
OPA1 KD	1	0.057993
OPA1 KD	1	0.007908
OPA1 KD	1	0.057308
OPA1 KD	1	0.019429
OPA1 KD	1	0.02546
OPA1 KD	1	0.026413
OPA1 KD	1	0.036528
OPA1 KD	1	0.032249
OPA1 KD	1	0.016978
OPA1 KD	1	0.02419
OPA1 KD	1	0.012221
OPA1 KD	1	0.001245
OPA1 KD	1	0.054251
OPA1 KD	1	0.029717
OPA1 KD	1	0.077402
OPA1 KD	1	0.086674
OPA1 KD	1	0.008637
OPA1 KD	1	0.020474
OPA1 KD	1	0.065469
OPA1 KD	1	0.038734
OPA1 KD	1	0.030987
OPA1 KD	1	0.001206
OPA1 KD	1	0.032267
OPA1 KD	1	0.015224
OPA1 KD	1	0.046141
OPA1 KD	1	0.012144
OPA1 KD	1	0.037004
OPA1 KD	1	0.05978
OPA1 KD	1	0.046782
OPA1 KD	1	0.081467
OPA1 KD	1	0.056352
OPA1 KD	1	0.00574
OPA1 KD	1	0.022731
OPA1 KD	1	0.025158
OPA1 KD	1	0.05355
OPA1 KD	1	0.045806
OPA1 KD	1	0.053251
OPA1 KD	1	0.036994
OPA1 KD	1	0.093656
OPA1 KD	1	0.044069
OPA1 KD	1	0.135182
OPA1 KD	1	0.025614
OPA1 KD	1	0.08145
OPA1 KD	1	0.0529
OPA1 KD	1	0.052754
OPA1 KD	2	0.031524
OPA1 KD	2	0.001133
OPA1 KD	2	0.069359
OPA1 KD	2	0.198074
OPA1 KD	2	0.049827
OPA1 KD	2	0.025667
OPA1 KD	2	0.159016
OPA1 KD	2	0.029461
OPA1 KD	2	0.037703
OPA1 KD	2	0.002022
OPA1 KD	2	0.04928
OPA1 KD	2	0.068547
OPA1 KD	2	0.040935
OPA1 KD	2	0.013573
OPA1 KD	2	0.069592
OPA1 KD	2	0.001304
OPA1 KD	2	0.012858
OPA1 KD	2	0.024631
OPA1 KD	2	0.070826
OPA1 KD	2	0.102035
OPA1 KD	2	0.078541
OPA1 KD	2	0.032826
OPA1 KD	2	0.088764
OPA1 KD	2	0.022067
OPA1 KD	2	0.000631
OPA1 KD	2	0.072956
OPA1 KD	2	0.083179
OPA1 KD	2	0.001543
OPA1 KD	2	0.163343
OPA1 KD	2	0.009741
OPA1 KD	2	0.001135
OPA1 KD	2	0.022108
OPA1 KD	2	0.056009
OPA1 KD	2	0.0038
OPA1 KD	2	0.232067
OPA1 KD	2	0.048331
OPA1 KD	2	0.007399
OPA1 KD	2	0.01048
OPA1 KD	2	0.00011
OPA1 KD	2	0.131878
OPA1 KD	2	0.024465
OPA1 KD	2	0.145186
OPA1 KD	2	0.059035
OPA1 KD	2	0.018826
OPA1 KD	2	0.077272
OPA1 KD	2	0.129673
OPA1 KD	2	0.088178
OPA1 KD	2	0.056757
OPA1 KD	2	0.113045
OPA1 KD	2	0.155798
OPA1 KD	2	0.013966
OPA1 KD	2	0.025119
OPA1 KD	2	0.004828
OPA1 KD	2	0.026907
OPA1 KD	2	0.042293
OPA1 KD	2	0.016009
OPA1 KD	2	0.048144
OPA1 KD	2	0.042255
OPA1 KD	2	0.010396
OPA1 KD	2	0.004688
OPA1 KD	2	0.076903
OPA1 KD	2	0.114923
OPA1 KD	2	0.000255
OPA1 KD	2	0.071127
OPA1 KD	2	0.063665
OPA1 KD	2	0.065144
OPA1 KD	2	0.0043
OPA1 KD	2	0.099693
OPA1 KD	2	0.015005
OPA1 KD	2	0.098365
OPA1 KD	2	0.007401
OPA1 KD	2	0.00111
OPA1 KD	2	0.135881
OPA1 KD	2	0.004987
OPA1 KD	2	0.052109
OPA1 KD	2	0.057489
OPA1 KD	2	0.147431
OPA1 KD	2	0.006559
OPA1 KD	2	0.000323
OPA1 KD	2	0.178897
OPA1 KD	2	0.121238
OPA1 KD	2	0.011857
OPA1 KD	2	0.005942
OPA1 KD	2	0.000563
OPA1 KD	2	0.006726
OPA1 KD	2	0.068312
OPA1 KD	2	0.137235
OPA1 KD	2	0.084024
OPA1 KD	2	0.00441
OPA1 KD	2	0.032961
OPA1 KD	2	0.14907
OPA1 KD	2	0.059511
OPA1 KD	2	0.161946
OPA1 KD	2	0.136552
OPA1 KD	2	0.012021
OPA1 KD	2	0.002697
OPA1 KD	2	0.018393
OPA1 KD	2	0.004563
OPA1 KD	2	0.058986
OPA1 KD	2	0.00024
OPA1 KD	2	0.002421
OPA1 KD	2	0.053128
OPA1 KD	2	0.000369
OPA1 KD	3	0.187747
OPA1 KD	3	0.110597
OPA1 KD	3	0.032853
OPA1 KD	3	0.006712
OPA1 KD	3	0.052394
OPA1 KD	3	0.112727
OPA1 KD	3	0.200993
OPA1 KD	3	0.159499
OPA1 KD	3	0.08084
OPA1 KD	3	0.026069
OPA1 KD	3	0.11232
OPA1 KD	3	0.084708
OPA1 KD	3	0.029633
OPA1 KD	3	0.056299
OPA1 KD	3	0.054874
OPA1 KD	3	0.004149
OPA1 KD	3	0.099344
OPA1 KD	4	0.088636
OPA1 KD	4	0.02255
OPA1 KD	4	0.017389
OPA1 KD	4	0.025166
OPA1 KD	4	0.004897
OPA1 KD	4	9.8e-05
OPA1 KD	4	0.011346
OPA1 KD	4	0.00088
OPA1 KD	4	0.016144
OPA1 KD	4	0.005345
OPA1 KD	4	0.04179
OPA1 KD	4	0.002309
OPA1 KD	5	0.029567
OPA1 KD	5	0.066527
OPA1 KD	5	0.016594
OPA1 KD	5	0.010226
OPA1 KD	5	0.135085
OPA1 KD	5	0.025951
OPA1 KD	5	0.022893
OPA1 KD	5	0.009732
OPA1 KD	5	0.087192
OPA1 KD	5	0.063418
OPA1 KD	5	0.069847
OPA1 KD	5	0.018367
OPA1 KD	5	0.01322
OPA1 KD	5	0.092406
OPA1 KD	5	0.024649
OPA1 KD	5	0.036432
OPA1 KD	5	0.004821
OPA1 KD	5	0.072804
OPA1 KD	5	0.057601
OPA1 KD	5	0.035727
OPA1 KD	5	0.1336
OPA1 KD	5	0.065111
OPA1 KD	5	0.028845
OPA1 KD	5	0.050535
OPA1 KD	5	0.015377
OPA1 KD	5	0.135004
OPA1 KD	5	0.162036
OPA1 KD	5	0.041957
OPA1 KD	5	0.042004
OPA1 KD	5	0.028047
OPA1 KD	5	0.006285
OPA1 KD	5	0.033093
OPA1 KD	5	0
OPA1 KD	5	0.006354
OPA1 KD	5	0.227464
OPA1 KD	5	0.027341
OPA1 KD	5	0.003255
OPA1 KD	5	0.003988
OPA1 KD	5	0.030336
OPA1 KD	5	0.000915
OPA1 KD	5	0.040195
OPA1 KD	5	0.009037
OPA1 KD	5	0.067561
OPA1 KD	5	0.011489
OPA1 KD	5	0.002519
OPA1 KD	5	0.038885
OPA1 KD	5	0.019442
OPA1 KD	5	0.000101
OPA1 KD	5	0.030094
OPA1 KD	5	0
