# Supplementary material for: An interactive deep learning-based approach reveals mitochondrial cristae topologies
Source: PLoS Biol. 2023 Aug 31;21(8):e3002246. doi: 10.1371/journal.pbio.3002246 (PMC10470929; doi:10.1371/journal.pbio.3002246)
Supplement: S20 Data — This source file includes the data about the crista surface area. (XLSX) [file pbio.3002246.s038.xlsx]

## Sheet: Fig.S7D,S8E
Type	crop_No	Crista Surface Area (µm^2)
Control	1	4.8714
Control	1	3.7757
Control	1	3.3553
Control	1	2.9439
Control	1	4.062
Control	1	6.1305
Control	1	2.8091
Control	1	2.4272
Control	1	2.0165
Control	1	0.4304
Control	1	3.8769
Control	1	3.2027
Control	1	4.1797
Control	1	1.3681
Control	1	3.5514
Control	1	3.7516
Control	1	4.0042
Control	1	5.61
Control	1	4.8525
Control	1	3.4209
Control	1	1.0545
Control	1	3.9842
Control	1	2.8295
Control	1	1.4467
Control	2	1.9545
Control	2	5.9797
Control	2	0.8826
Control	2	4.6655
Control	2	1.0142
Control	2	4.9743
Control	2	2.4893
Control	2	6.8641
Control	2	4.0508
Control	2	3.861
Control	2	6.6521
Control	2	5.5135
Control	3	19.2705
Control	3	7.2479
Control	3	3.1904
Control	3	3.577
Control	3	4.3964
Control	3	2.6762
Control	3	3.973
Control	3	0.3692
Control	3	3.273
Control	3	6.1179
Control	3	5.1868
Control	3	3.4207
Control	3	0.4065
Control	3	2.4563
Control	3	0.4219
Control	3	4.5142
Control	3	4.6044
Control	3	0.3795
Control	3	2.372
Control	4	4.3383
Control	4	1.6451
Control	4	1.6586
Control	4	0.0833
Control	4	1.1921
Control	4	1.0926
Control	4	1.9344
Control	4	1.7644
Control	4	3.4449
Control	4	0.7393
Control	4	2.3511
Control	4	0.9203
Control	4	1.1802
Control	4	0.6434
Control	4	0.5665
Control	4	0.2116
Control	4	3.1486
Control	4	6.6241
Control	4	2.6181
Control	4	1.5989
Control	4	11.6602
Control	4	7.0156
Control	4	3.2057
Control	4	2.8875
Control	4	1.8247
Control	4	0.6511
Control	4	3.276
Control	4	0.7424
Control	4	1.304
Control	4	4.1018
Control	4	1.4026
Control	4	1.7663
Control	4	1.6876
Control	4	4.7594
Control	4	3.9767
Control	4	1.7295
Control	4	1.1908
Control	4	0.4456
Control	4	0.9745
Control	4	0.4785
Control	4	4.1282
Control	4	0.4463
Control	4	1.4358
Control	4	4.1341
Control	4	3.2578
Control	4	1.6768
Control	4	0.1979
Control	4	0.6591
Control	4	2.4308
Control	4	0.1391
Control	4	5.7238
Control	4	2.1181
Control	4	1.9893
Control	4	1.8367
Control	4	0.249
Control	4	1.9941
Control	4	1.3999
Control	4	0.2928
Control	4	0.8279
Control	4	1.0559
Control	5	3.5358
Control	5	3.2168
Control	5	3.604
Control	5	6.0447
Control	5	3.0183
Control	5	0.4229
Control	5	4.4851
Control	5	3.9557
Control	5	4.5765
Control	5	3.2901
Control	5	8.6668
Control	5	2.254
Control	5	2.8087
Control	5	6.7758
Control	5	4.7726
Control	5	5.3705
Control	5	2.2504
Control	5	5.0789
Control	5	5.1626
Control	5	4.8903
OPA1 KD	1	0.7116
OPA1 KD	1	3.7433
OPA1 KD	1	1.4473
OPA1 KD	1	2.6222
OPA1 KD	1	2.4311
OPA1 KD	1	1.0214
OPA1 KD	1	0.1316
OPA1 KD	1	0.4623
OPA1 KD	1	2.1668
OPA1 KD	1	1.7569
OPA1 KD	1	3.0739
OPA1 KD	1	1.8591
OPA1 KD	1	0.6725
OPA1 KD	1	3.2252
OPA1 KD	1	1.5087
OPA1 KD	1	0.0626
OPA1 KD	1	1.4366
OPA1 KD	1	2.4667
OPA1 KD	1	1.2746
OPA1 KD	1	0.5248
OPA1 KD	1	1.1818
OPA1 KD	1	1.1852
OPA1 KD	1	1.1861
OPA1 KD	1	0.4317
OPA1 KD	1	1.5004
OPA1 KD	1	0.4527
OPA1 KD	1	0.5724
OPA1 KD	1	0.2769
OPA1 KD	1	1.235
OPA1 KD	1	0.1861
OPA1 KD	1	0.7453
OPA1 KD	1	0.5021
OPA1 KD	1	1.0974
OPA1 KD	1	0.8834
OPA1 KD	1	0.9224
OPA1 KD	1	0.6221
OPA1 KD	1	0.9067
OPA1 KD	1	0.9289
OPA1 KD	1	1.5752
OPA1 KD	1	2.0824
OPA1 KD	1	1.8511
OPA1 KD	1	1.5307
OPA1 KD	1	1.6804
OPA1 KD	1	1.6148
OPA1 KD	1	1.2488
OPA1 KD	1	0.8149
OPA1 KD	1	0.1707
OPA1 KD	1	0.7404
OPA1 KD	1	2.0749
OPA1 KD	1	1.2161
OPA1 KD	1	2.4608
OPA1 KD	1	2.2489
OPA1 KD	1	0.7019
OPA1 KD	1	1.0171
OPA1 KD	1	0.8932
OPA1 KD	1	0.1629
OPA1 KD	1	1.409
OPA1 KD	1	0.2809
OPA1 KD	1	0
OPA1 KD	1	1.0739
OPA1 KD	1	2.8732
OPA1 KD	1	3.4718
OPA1 KD	1	0.71
OPA1 KD	1	1.2032
OPA1 KD	1	1.1268
OPA1 KD	1	0.778
OPA1 KD	1	0.7295
OPA1 KD	1	1.3535
OPA1 KD	1	0.8567
OPA1 KD	1	0.6205
OPA1 KD	1	1.3941
OPA1 KD	1	0.4646
OPA1 KD	1	2.8871
OPA1 KD	1	0.9095
OPA1 KD	1	5.1041
OPA1 KD	1	0.5546
OPA1 KD	1	0.0075
OPA1 KD	1	1.4248
OPA1 KD	1	0.5409
OPA1 KD	1	2.2258
OPA1 KD	1	0.2304
OPA1 KD	1	4.9578
OPA1 KD	1	0.2543
OPA1 KD	1	0.1258
OPA1 KD	1	0.0117
OPA1 KD	1	0.7122
OPA1 KD	1	0.8955
OPA1 KD	1	0.2378
OPA1 KD	1	0.1689
OPA1 KD	1	1.3853
OPA1 KD	1	0.2014
OPA1 KD	1	0.8376
OPA1 KD	1	0.8043
OPA1 KD	1	0.187
OPA1 KD	1	0.0603
OPA1 KD	1	1.4654
OPA1 KD	1	2.9982
OPA1 KD	1	1.7745
OPA1 KD	1	0.3887
OPA1 KD	1	2.028
OPA1 KD	1	0.9347
OPA1 KD	1	1.2297
OPA1 KD	1	0.9072
OPA1 KD	1	1.3746
OPA1 KD	1	1.4505
OPA1 KD	1	0.8504
OPA1 KD	1	0.8535
OPA1 KD	1	0.5236
OPA1 KD	1	0.0932
OPA1 KD	1	2.1225
OPA1 KD	1	1.0777
OPA1 KD	1	2.7539
OPA1 KD	1	2.7334
OPA1 KD	1	0.3914
OPA1 KD	1	0.7104
OPA1 KD	1	2.1773
OPA1 KD	1	1.5345
OPA1 KD	1	0.9719
OPA1 KD	1	0.1089
OPA1 KD	1	1.1704
OPA1 KD	1	0.7027
OPA1 KD	1	1.7828
OPA1 KD	1	0.5233
OPA1 KD	1	1.4136
OPA1 KD	1	2.5941
OPA1 KD	1	1.4764
OPA1 KD	1	3.2274
OPA1 KD	1	1.7919
OPA1 KD	1	0.3059
OPA1 KD	1	1.1147
OPA1 KD	1	1.0058
OPA1 KD	1	1.878
OPA1 KD	1	1.7066
OPA1 KD	1	2.059
OPA1 KD	1	1.5625
OPA1 KD	1	3.461
OPA1 KD	1	1.3184
OPA1 KD	1	4.3609
OPA1 KD	1	0.9895
OPA1 KD	1	3.1395
OPA1 KD	1	2.0055
OPA1 KD	1	1.528
OPA1 KD	2	1.3907
OPA1 KD	2	0.0764
OPA1 KD	2	3.3577
OPA1 KD	2	4.3652
OPA1 KD	2	2.1409
OPA1 KD	2	1.1416
OPA1 KD	2	6.8079
OPA1 KD	2	1.2695
OPA1 KD	2	1.3241
OPA1 KD	2	0.1294
OPA1 KD	2	2.3854
OPA1 KD	2	3.7279
OPA1 KD	2	1.6193
OPA1 KD	2	0.7337
OPA1 KD	2	3.1014
OPA1 KD	2	0.076
OPA1 KD	2	0.6303
OPA1 KD	2	1.1643
OPA1 KD	2	3.1587
OPA1 KD	2	5.0384
OPA1 KD	2	3.7875
OPA1 KD	2	1.4646
OPA1 KD	2	3.356
OPA1 KD	2	1.0961
OPA1 KD	2	0.0321
OPA1 KD	2	3.5553
OPA1 KD	2	4.5493
OPA1 KD	2	0.0738
OPA1 KD	2	5.281
OPA1 KD	2	0.409
OPA1 KD	2	0.0469
OPA1 KD	2	0.8399
OPA1 KD	2	2.9
OPA1 KD	2	0.2216
OPA1 KD	2	8.5334
OPA1 KD	2	2.2134
OPA1 KD	2	0.4349
OPA1 KD	2	0.5412
OPA1 KD	2	0.0071
OPA1 KD	2	6.1761
OPA1 KD	2	1.1718
OPA1 KD	2	4.0446
OPA1 KD	2	2.1861
OPA1 KD	2	0.8974
OPA1 KD	2	3.7709
OPA1 KD	2	5.0051
OPA1 KD	2	4.5449
OPA1 KD	2	2.372
OPA1 KD	2	5.5607
OPA1 KD	2	5.411
OPA1 KD	2	0.6778
OPA1 KD	2	1.2273
OPA1 KD	2	0.2405
OPA1 KD	2	1.584
OPA1 KD	2	2.1535
OPA1 KD	2	0.8005
OPA1 KD	2	2.3592
OPA1 KD	2	2.2186
OPA1 KD	2	0.5502
OPA1 KD	2	0.2033
OPA1 KD	2	3.6575
OPA1 KD	2	4.1259
OPA1 KD	2	0.0195
OPA1 KD	2	3.4755
OPA1 KD	2	3.262
OPA1 KD	2	3.2508
OPA1 KD	2	0.2486
OPA1 KD	2	4.2726
OPA1 KD	2	0.9264
OPA1 KD	2	4.3503
OPA1 KD	2	0.4311
OPA1 KD	2	0.0912
OPA1 KD	2	6.1195
OPA1 KD	2	0.2846
OPA1 KD	2	2.7962
OPA1 KD	2	2.5031
OPA1 KD	2	4.7181
OPA1 KD	2	0.3625
OPA1 KD	2	0.0229
OPA1 KD	2	5.329
OPA1 KD	2	4.7657
OPA1 KD	2	0.5953
OPA1 KD	2	0.2694
OPA1 KD	2	0.0421
OPA1 KD	2	0.3758
OPA1 KD	2	2.7049
OPA1 KD	2	3.5198
OPA1 KD	2	3.9939
OPA1 KD	2	0.1636
OPA1 KD	2	1.5703
OPA1 KD	2	6.5335
OPA1 KD	2	3.0393
OPA1 KD	2	7.9278
OPA1 KD	2	5.3804
OPA1 KD	2	0.3017
OPA1 KD	2	0.1795
OPA1 KD	2	0.833
OPA1 KD	2	0.2747
OPA1 KD	2	2.2797
OPA1 KD	2	0.0189
OPA1 KD	2	0.1138
OPA1 KD	2	2.3277
OPA1 KD	2	0.0337
OPA1 KD	3	7.2111
OPA1 KD	3	4.6158
OPA1 KD	3	1.4584
OPA1 KD	3	0.3412
OPA1 KD	3	1.8859
OPA1 KD	3	4.9558
OPA1 KD	3	7.8795
OPA1 KD	3	5.6389
OPA1 KD	3	3.7235
OPA1 KD	3	1.3274
OPA1 KD	3	4.7481
OPA1 KD	3	3.0612
OPA1 KD	3	1.2178
OPA1 KD	3	2.5618
OPA1 KD	3	2.6065
OPA1 KD	3	0.1933
OPA1 KD	3	4.4473
OPA1 KD	4	4.8343
OPA1 KD	4	1.2125
OPA1 KD	4	0.873
OPA1 KD	4	1.2574
OPA1 KD	4	0.2764
OPA1 KD	4	0.0075
OPA1 KD	4	0.6922
OPA1 KD	4	0.0409
OPA1 KD	4	0.7733
OPA1 KD	4	0.2517
OPA1 KD	4	1.906
OPA1 KD	4	0.1234
OPA1 KD	5	1.8679
OPA1 KD	5	3.6079
OPA1 KD	5	0.8203
OPA1 KD	5	0.6432
OPA1 KD	5	6.8425
OPA1 KD	5	1.2244
OPA1 KD	5	1.1652
OPA1 KD	5	0.6798
OPA1 KD	5	4.9764
OPA1 KD	5	3.4433
OPA1 KD	5	3.9332
OPA1 KD	5	0.9486
OPA1 KD	5	0.8543
OPA1 KD	5	5.1038
OPA1 KD	5	1.496
OPA1 KD	5	2.0996
OPA1 KD	5	0.3031
OPA1 KD	5	3.6863
OPA1 KD	5	2.7525
OPA1 KD	5	1.9763
OPA1 KD	5	6.4193
OPA1 KD	5	2.9516
OPA1 KD	5	1.8838
OPA1 KD	5	2.6946
OPA1 KD	5	0.9279
OPA1 KD	5	6.3831
OPA1 KD	5	7.9423
OPA1 KD	5	2.5916
OPA1 KD	5	2.0818
OPA1 KD	5	1.4199
OPA1 KD	5	0.3732
OPA1 KD	5	1.935
OPA1 KD	5	0
OPA1 KD	5	0.4384
OPA1 KD	5	10.5947
OPA1 KD	5	1.7615
OPA1 KD	5	0.2367
OPA1 KD	5	0.1823
OPA1 KD	5	1.7904
OPA1 KD	5	0.0613
OPA1 KD	5	2.1094
OPA1 KD	5	0.5531
OPA1 KD	5	3.5028
OPA1 KD	5	0.638
OPA1 KD	5	0.1523
OPA1 KD	5	1.6957
OPA1 KD	5	0.9892
OPA1 KD	5	0.0071
OPA1 KD	5	1.5151
OPA1 KD	5	0
