# Supplementary material for: An interactive deep learning-based approach reveals mitochondrial cristae topologies
Source: PLoS Biol. 2023 Aug 31;21(8):e3002246. doi: 10.1371/journal.pbio.3002246 (PMC10470929; doi:10.1371/journal.pbio.3002246)
Supplement: S21 Data — This source file includes the data about the tubular volume ratio. (XLSX) [file pbio.3002246.s039.xlsx]

## Sheet: Fig.S7E,S8H
Type	crop_No	Tubular Ratio (Volume)
Control	1	0.241115
Control	1	0.266433
Control	1	0.238586
Control	1	0.300745
Control	1	0.0766207
Control	1	0.238928
Control	1	0.140645
Control	1	0.150816
Control	1	0.248905
Control	1	1
Control	1	0.179011
Control	1	0.274659
Control	1	0.213773
Control	1	0.50694
Control	1	0.197757
Control	1	0.213879
Control	1	0.150776
Control	1	0.346534
Control	1	0.229058
Control	1	0.349513
Control	1	0.515255
Control	1	0.242822
Control	1	0.256523
Control	1	0.470432
Control	2	0.587353
Control	2	0.193233
Control	2	0.678422
Control	2	0.248238
Control	2	0.692716
Control	2	0.225278
Control	2	0.254303
Control	2	0.227625
Control	2	0.169803
Control	2	0.346165
Control	2	0.195565
Control	2	0.268493
Control	3	0.279133
Control	3	0.30127
Control	3	0.0754151
Control	3	0.0937657
Control	3	0.119097
Control	3	0.0962151
Control	3	0.115121
Control	3	0.301621
Control	3	0.212513
Control	3	0.188662
Control	3	0.120119
Control	3	0.0795961
Control	3	0.0134427
Control	3	0.186967
Control	3	0.539372
Control	3	0.118129
Control	3	0.310203
Control	3	0.696352
Control	3	0.51603
Control	4	0.263135
Control	4	0.290278
Control	4	0.514048
Control	4	0.361406
Control	4	0.622652
Control	4	0.218578
Control	4	0.36092
Control	4	0.279336
Control	4	0.241054
Control	4	0.43924
Control	4	0.323565
Control	4	0.622693
Control	4	0.450899
Control	4	0.584744
Control	4	0.975136
Control	4	1
Control	4	0.631909
Control	4	0.464602
Control	4	0.781951
Control	4	0.846586
Control	4	0.238248
Control	4	0.436517
Control	4	0.298523
Control	4	0.693148
Control	4	0.355336
Control	4	0.25611
Control	4	0.395209
Control	4	1
Control	4	0.477198
Control	4	0.572179
Control	4	0.354927
Control	4	0.172164
Control	4	0.510178
Control	4	0.240009
Control	4	0.448405
Control	4	0.311711
Control	4	0.536594
Control	4	1
Control	4	0.685444
Control	4	1
Control	4	0.496415
Control	4	0.685153
Control	4	0.398288
Control	4	0.365205
Control	4	0.24603
Control	4	0.355503
Control	4	1
Control	4	0.976472
Control	4	0.154698
Control	4	1
Control	4	0.22503
Control	4	0.361333
Control	4	0.208413
Control	4	0.343147
Control	4	0.773198
Control	4	0.6997
Control	4	0.400867
Control	4	1
Control	4	0.856614
Control	4	1
Control	5	0.184898
Control	5	0.167661
Control	5	0.15278
Control	5	0.188663
Control	5	0.215498
Control	5	1
Control	5	0.408159
Control	5	0.161466
Control	5	0.230722
Control	5	0.347349
Control	5	0.224115
Control	5	0.361324
Control	5	0.285096
Control	5	0.28199
Control	5	0.264055
Control	5	0.182041
Control	5	0.356036
Control	5	0.237554
Control	5	0.652348
Control	5	0.118472
OPA1 KD	1	0.45245
OPA1 KD	1	0.121382
OPA1 KD	1	0.201205
OPA1 KD	1	0.297434
OPA1 KD	1	0.341341
OPA1 KD	1	0.159577
OPA1 KD	1	0.0184295
OPA1 KD	1	0.667387
OPA1 KD	1	0.111393
OPA1 KD	1	0.126943
OPA1 KD	1	0.336157
OPA1 KD	1	0.30265
OPA1 KD	1	0.0746685
OPA1 KD	1	0.437227
OPA1 KD	1	0.308051
OPA1 KD	1	0
OPA1 KD	1	0.19662
OPA1 KD	1	0.338611
OPA1 KD	1	0.361489
OPA1 KD	1	0.592576
OPA1 KD	1	0.122019
OPA1 KD	1	0.1
OPA1 KD	1	0.130358
OPA1 KD	1	0
OPA1 KD	1	0.150803
OPA1 KD	1	0.0797853
OPA1 KD	1	0.128896
OPA1 KD	1	0.0375898
OPA1 KD	1	0.413529
OPA1 KD	1	0.0362791
OPA1 KD	1	0.153939
OPA1 KD	1	0.247549
OPA1 KD	1	0.207912
OPA1 KD	1	0.524177
OPA1 KD	1	0.196994
OPA1 KD	1	0.140609
OPA1 KD	1	0.00423584
OPA1 KD	1	0.0245563
OPA1 KD	1	0.344913
OPA1 KD	1	0.255016
OPA1 KD	1	0.235479
OPA1 KD	1	0.180026
OPA1 KD	1	0.20137
OPA1 KD	1	0.092748
OPA1 KD	1	0.414622
OPA1 KD	1	0.0223436
OPA1 KD	1	0.0118463
OPA1 KD	1	0.249876
OPA1 KD	1	0.315157
OPA1 KD	1	0.244703
OPA1 KD	1	0.465157
OPA1 KD	1	0.431193
OPA1 KD	1	0.25209
OPA1 KD	1	0.196081
OPA1 KD	1	0.148463
OPA1 KD	1	0.106687
OPA1 KD	1	0.0181721
OPA1 KD	1	0.0217665
OPA1 KD	1	0.397837
OPA1 KD	1	0.0329588
OPA1 KD	1	0.162858
OPA1 KD	1	0.0662444
OPA1 KD	1	0.243422
OPA1 KD	1	0.325818
OPA1 KD	1	0.23789
OPA1 KD	1	0.261379
OPA1 KD	1	0.0386602
OPA1 KD	1	0.00638461
OPA1 KD	1	0.693003
OPA1 KD	1	0.334731
OPA1 KD	1	0.278496
OPA1 KD	1	0.40384
OPA1 KD	1	0.0209563
OPA1 KD	1	0.100207
OPA1 KD	1	0.287496
OPA1 KD	1	0
OPA1 KD	1	0.294636
OPA1 KD	1	0.0776925
OPA1 KD	1	0.251981
OPA1 KD	1	0.0446429
OPA1 KD	1	0.276519
OPA1 KD	1	0.0597995
OPA1 KD	1	0.172414
OPA1 KD	1	1
OPA1 KD	1	0.0472387
OPA1 KD	1	0.1102
OPA1 KD	1	0.32214
OPA1 KD	1	0.319988
OPA1 KD	1	0.258688
OPA1 KD	1	0
OPA1 KD	1	0.0955004
OPA1 KD	1	0.0119428
OPA1 KD	1	0.0407271
OPA1 KD	1	0.374369
OPA1 KD	1	0.0702191
OPA1 KD	1	0.304064
OPA1 KD	1	0.100685
OPA1 KD	1	0
OPA1 KD	1	0.237436
OPA1 KD	1	0.106696
OPA1 KD	1	0.323213
OPA1 KD	1	0.073373
OPA1 KD	1	0.0883979
OPA1 KD	1	0.572855
OPA1 KD	1	0.29444
OPA1 KD	1	0.0262919
OPA1 KD	1	0.223386
OPA1 KD	1	0.434538
OPA1 KD	1	0.222024
OPA1 KD	1	0.183027
OPA1 KD	1	0.0884602
OPA1 KD	1	0.0826892
OPA1 KD	1	0.185828
OPA1 KD	1	0.00503077
OPA1 KD	1	0.177901
OPA1 KD	1	0.141426
OPA1 KD	1	0.0960403
OPA1 KD	1	0.400498
OPA1 KD	1	0.115102
OPA1 KD	1	0.306161
OPA1 KD	1	0.0831148
OPA1 KD	1	0.1236
OPA1 KD	1	0.118717
OPA1 KD	1	0.262797
OPA1 KD	1	0.0201787
OPA1 KD	1	0.326893
OPA1 KD	1	0.180721
OPA1 KD	1	0.391463
OPA1 KD	1	0.336061
OPA1 KD	1	0.120836
OPA1 KD	1	0.508198
OPA1 KD	1	0.207047
OPA1 KD	1	0.488085
OPA1 KD	1	0.0770125
OPA1 KD	1	0.115476
OPA1 KD	1	0.00156573
OPA1 KD	1	0.0770369
OPA1 KD	1	0.0780042
OPA1 KD	1	0.505451
OPA1 KD	1	0.334423
OPA1 KD	1	0.170888
OPA1 KD	2	0.194487
OPA1 KD	2	0.551633
OPA1 KD	2	0.259894
OPA1 KD	2	0.0847764
OPA1 KD	2	0.033516
OPA1 KD	2	0.109947
OPA1 KD	2	0.248554
OPA1 KD	2	0.134381
OPA1 KD	2	0.0882688
OPA1 KD	2	0.323937
OPA1 KD	2	0.152597
OPA1 KD	2	0.20669
OPA1 KD	2	0.223452
OPA1 KD	2	0.394386
OPA1 KD	2	0.173942
OPA1 KD	2	0.153374
OPA1 KD	2	0.157101
OPA1 KD	2	0.31371
OPA1 KD	2	0.290275
OPA1 KD	2	0.1936
OPA1 KD	2	0.189557
OPA1 KD	2	0.252757
OPA1 KD	2	0.1982
OPA1 KD	2	0.396656
OPA1 KD	2	1
OPA1 KD	2	0.315889
OPA1 KD	2	0.118503
OPA1 KD	2	0
OPA1 KD	2	0.191719
OPA1 KD	2	0.00390104
OPA1 KD	2	0
OPA1 KD	2	0.318799
OPA1 KD	2	0.282062
OPA1 KD	2	0.245263
OPA1 KD	2	0.0996393
OPA1 KD	2	0.196851
OPA1 KD	2	0.0456818
OPA1 KD	2	0.0583015
OPA1 KD	2	1
OPA1 KD	2	0.162719
OPA1 KD	2	0.152177
OPA1 KD	2	0.122546
OPA1 KD	2	0.21826
OPA1 KD	2	0.462552
OPA1 KD	2	0.270693
OPA1 KD	2	0.205486
OPA1 KD	2	0.174669
OPA1 KD	2	0.379107
OPA1 KD	2	0.225353
OPA1 KD	2	0.218212
OPA1 KD	2	0.386438
OPA1 KD	2	0.381066
OPA1 KD	2	0.0925849
OPA1 KD	2	0.379418
OPA1 KD	2	0.30693
OPA1 KD	2	0.186707
OPA1 KD	2	0.286765
OPA1 KD	2	0.110661
OPA1 KD	2	0.422855
OPA1 KD	2	0.0258106
OPA1 KD	2	0.263748
OPA1 KD	2	0.124884
OPA1 KD	2	0.0901961
OPA1 KD	2	0.310599
OPA1 KD	2	0.17168
OPA1 KD	2	0.251428
OPA1 KD	2	0
OPA1 KD	2	0.20531
OPA1 KD	2	0.0605132
OPA1 KD	2	0.287643
OPA1 KD	2	0.119038
OPA1 KD	2	0.295495
OPA1 KD	2	0.174439
OPA1 KD	2	0
OPA1 KD	2	0.271757
OPA1 KD	2	0.300318
OPA1 KD	2	0.13451
OPA1 KD	2	0.0170758
OPA1 KD	2	1
OPA1 KD	2	0.257031
OPA1 KD	2	0.178244
OPA1 KD	2	0.111158
OPA1 KD	2	0.00403904
OPA1 KD	2	0.603908
OPA1 KD	2	0.0358311
OPA1 KD	2	0.271651
OPA1 KD	2	0.195162
OPA1 KD	2	0.363122
OPA1 KD	2	0
OPA1 KD	2	0.113892
OPA1 KD	2	0.125002
OPA1 KD	2	0.191914
OPA1 KD	2	0.144789
OPA1 KD	2	0.196167
OPA1 KD	2	0.00390982
OPA1 KD	2	0
OPA1 KD	2	0.110803
OPA1 KD	2	0.131931
OPA1 KD	2	0.167718
OPA1 KD	2	1
OPA1 KD	2	0.0751755
OPA1 KD	2	0.24697
OPA1 KD	2	1
OPA1 KD	3	0.166799
OPA1 KD	3	0.0607069
OPA1 KD	3	0.261224
OPA1 KD	3	0
OPA1 KD	3	0.0998969
OPA1 KD	3	0.0847091
OPA1 KD	3	0.279154
OPA1 KD	3	0.0690788
OPA1 KD	3	0.229342
OPA1 KD	3	0.0856189
OPA1 KD	3	0.245896
OPA1 KD	3	0.0551424
OPA1 KD	3	0.170283
OPA1 KD	3	0.117302
OPA1 KD	3	0.122809
OPA1 KD	3	0
OPA1 KD	3	0.183594
OPA1 KD	4	0.314082
OPA1 KD	4	0.543104
OPA1 KD	4	0.522227
OPA1 KD	4	0.544147
OPA1 KD	4	0.317541
OPA1 KD	4	1
OPA1 KD	4	0.0370175
OPA1 KD	4	0.219318
OPA1 KD	4	0.462029
OPA1 KD	4	0.057811
OPA1 KD	4	0.628571
OPA1 KD	4	0.0550022
OPA1 KD	5	0.174214
OPA1 KD	5	0.114615
OPA1 KD	5	0.0773171
OPA1 KD	5	0.182672
OPA1 KD	5	0.208987
OPA1 KD	5	0.108474
OPA1 KD	5	0.185297
OPA1 KD	5	0.439684
OPA1 KD	5	0.129805
OPA1 KD	5	0.311363
OPA1 KD	5	0.209973
OPA1 KD	5	0.767246
OPA1 KD	5	0.0286687
OPA1 KD	5	0.277666
OPA1 KD	5	0.443953
OPA1 KD	5	0.0932422
OPA1 KD	5	0.101639
OPA1 KD	5	0.036042
OPA1 KD	5	0.125762
OPA1 KD	5	0.269264
OPA1 KD	5	0.247043
OPA1 KD	5	0.0688977
OPA1 KD	5	0.0704802
OPA1 KD	5	0.275651
OPA1 KD	5	0.173961
OPA1 KD	5	0.26017
OPA1 KD	5	0.166512
OPA1 KD	5	0.0248588
OPA1 KD	5	0.449052
OPA1 KD	5	0.250045
OPA1 KD	5	0.0935561
OPA1 KD	5	0.0106367
OPA1 KD	5	0.213409
OPA1 KD	5	0.140189
OPA1 KD	5	0.114992
OPA1 KD	5	0.344393
OPA1 KD	5	0.0343531
OPA1 KD	5	0.096519
OPA1 KD	5	1
OPA1 KD	5	0.326284
OPA1 KD	5	0.0713732
OPA1 KD	5	0.111766
OPA1 KD	5	0.341544
OPA1 KD	5	0.0190552
OPA1 KD	5	0.062852
OPA1 KD	5	0.0153791
OPA1 KD	5	1
OPA1 KD	5	0.0445604
