# Supplementary material for: An interactive deep learning-based approach reveals mitochondrial cristae topologies
Source: PLoS Biol. 2023 Aug 31;21(8):e3002246. doi: 10.1371/journal.pbio.3002246 (PMC10470929; doi:10.1371/journal.pbio.3002246)
Supplement: S22 Data — This source file includes the data about the tubular surface ratio. (XLSX) [file pbio.3002246.s040.xlsx]

## Sheet: Fig.S7F,S8I
Type	crop_No	Tubular Ratio (Surface Area)
Control	1	0.25465
Control	1	0.335223
Control	1	0.314488
Control	1	0.313258
Control	1	0.104554
Control	1	0.25688
Control	1	0.236659
Control	1	0.191908
Control	1	0.285048
Control	1	1
Control	1	0.214553
Control	1	0.272645
Control	1	0.218628
Control	1	0.53059
Control	1	0.247311
Control	1	0.207085
Control	1	0.146571
Control	1	0.431604
Control	1	0.218238
Control	1	0.325382
Control	1	0.538549
Control	1	0.261483
Control	1	0.338752
Control	1	0.539089
Control	2	0.630698
Control	2	0.192016
Control	2	0.72683
Control	2	0.253778
Control	2	0.666141
Control	2	0.247753
Control	2	0.421203
Control	2	0.248132
Control	2	0.283895
Control	2	0.359518
Control	2	0.210866
Control	2	0.240809
Control	3	0.316084
Control	3	0.327295
Control	3	0.0937187
Control	3	0.117137
Control	3	0.164589
Control	3	0.121665
Control	3	0.134055
Control	3	0.289274
Control	3	0.23428
Control	3	0.195933
Control	3	0.134688
Control	3	0.123308
Control	3	0.0206642
Control	3	0.218377
Control	3	0.552738
Control	3	0.138075
Control	3	0.393667
Control	3	0.716733
Control	3	0.562774
Control	4	0.233409
Control	4	0.326606
Control	4	0.497829
Control	4	0.414166
Control	4	0.65414
Control	4	0.31155
Control	4	0.428557
Control	4	0.315178
Control	4	0.266771
Control	4	0.484918
Control	4	0.334482
Control	4	0.671737
Control	4	0.525589
Control	4	0.607243
Control	4	0.966461
Control	4	1
Control	4	0.736994
Control	4	0.448876
Control	4	0.780872
Control	4	0.818313
Control	4	0.252003
Control	4	0.463709
Control	4	0.335652
Control	4	0.703203
Control	4	0.389324
Control	4	0.294118
Control	4	0.475977
Control	4	1
Control	4	0.560276
Control	4	0.595933
Control	4	0.414801
Control	4	0.173527
Control	4	0.488801
Control	4	0.239736
Control	4	0.473835
Control	4	0.326221
Control	4	0.52175
Control	4	1
Control	4	0.697999
Control	4	1
Control	4	0.501502
Control	4	0.704459
Control	4	0.378813
Control	4	0.420745
Control	4	0.294125
Control	4	0.418953
Control	4	1
Control	4	0.976787
Control	4	0.14633
Control	4	1
Control	4	0.262937
Control	4	0.478353
Control	4	0.231488
Control	4	0.392062
Control	4	0.771084
Control	4	0.707537
Control	4	0.45539
Control	4	1
Control	4	0.849378
Control	4	1
Control	5	0.205526
Control	5	0.219535
Control	5	0.227137
Control	5	0.194832
Control	5	0.243846
Control	5	1
Control	5	0.416535
Control	5	0.212933
Control	5	0.213657
Control	5	0.361418
Control	5	0.267273
Control	5	0.451863
Control	5	0.415352
Control	5	0.268455
Control	5	0.317688
Control	5	0.177339
Control	5	0.442144
Control	5	0.230385
Control	5	0.62761
Control	5	0.168722
OPA1 KD	1	0.542861
OPA1 KD	1	0.203297
OPA1 KD	1	0.369654
OPA1 KD	1	0.299863
OPA1 KD	1	0.308914
OPA1 KD	1	0.251909
OPA1 KD	1	0.0334347
OPA1 KD	1	0.669262
OPA1 KD	1	0.195265
OPA1 KD	1	0.116398
OPA1 KD	1	0.3762
OPA1 KD	1	0.286052
OPA1 KD	1	0.111227
OPA1 KD	1	0.405463
OPA1 KD	1	0.353284
OPA1 KD	1	0
OPA1 KD	1	0.300153
OPA1 KD	1	0.333279
OPA1 KD	1	0.410952
OPA1 KD	1	0.612805
OPA1 KD	1	0.13251
OPA1 KD	1	0.090027
OPA1 KD	1	0.134896
OPA1 KD	1	0
OPA1 KD	1	0.146694
OPA1 KD	1	0.0790811
OPA1 KD	1	0.160901
OPA1 KD	1	0.0483929
OPA1 KD	1	0.466721
OPA1 KD	1	0.043525
OPA1 KD	1	0.197639
OPA1 KD	1	0.235411
OPA1 KD	1	0.244122
OPA1 KD	1	0.521055
OPA1 KD	1	0.210755
OPA1 KD	1	0.121363
OPA1 KD	1	0.00595566
OPA1 KD	1	0.0251911
OPA1 KD	1	0.484256
OPA1 KD	1	0.304072
OPA1 KD	1	0.270704
OPA1 KD	1	0.19233
OPA1 KD	1	0.188467
OPA1 KD	1	0.145962
OPA1 KD	1	0.428491
OPA1 KD	1	0.0425819
OPA1 KD	1	0.0228471
OPA1 KD	1	0.26013
OPA1 KD	1	0.334956
OPA1 KD	1	0.247019
OPA1 KD	1	0.52231
OPA1 KD	1	0.4086
OPA1 KD	1	0.307166
OPA1 KD	1	0.260741
OPA1 KD	1	0.152933
OPA1 KD	1	0.102517
OPA1 KD	1	0.0240596
OPA1 KD	1	0.0331079
OPA1 KD	1	0.405252
OPA1 KD	1	0.0703049
OPA1 KD	1	0.181145
OPA1 KD	1	0.0669014
OPA1 KD	1	0.328707
OPA1 KD	1	0.347355
OPA1 KD	1	0.286761
OPA1 KD	1	0.33475
OPA1 KD	1	0.0460288
OPA1 KD	1	0.01284
OPA1 KD	1	0.680741
OPA1 KD	1	0.361308
OPA1 KD	1	0.323289
OPA1 KD	1	0.571958
OPA1 KD	1	0.0202309
OPA1 KD	1	0.102956
OPA1 KD	1	0.315182
OPA1 KD	1	0
OPA1 KD	1	0.307061
OPA1 KD	1	0.127935
OPA1 KD	1	0.351424
OPA1 KD	1	0.0798611
OPA1 KD	1	0.314373
OPA1 KD	1	0.0928038
OPA1 KD	1	0.265501
OPA1 KD	1	1
OPA1 KD	1	0.0739961
OPA1 KD	1	0.159464
OPA1 KD	1	0.326325
OPA1 KD	1	0.322084
OPA1 KD	1	0.310041
OPA1 KD	1	0
OPA1 KD	1	0.107689
OPA1 KD	1	0.0205147
OPA1 KD	1	0.0791444
OPA1 KD	1	0.393035
OPA1 KD	1	0.108093
OPA1 KD	1	0.347442
OPA1 KD	1	0.124429
OPA1 KD	1	0
OPA1 KD	1	0.25572
OPA1 KD	1	0.142934
OPA1 KD	1	0.396519
OPA1 KD	1	0.0803571
OPA1 KD	1	0.113633
OPA1 KD	1	0.553602
OPA1 KD	1	0.315028
OPA1 KD	1	0.0353837
OPA1 KD	1	0.254011
OPA1 KD	1	0.491416
OPA1 KD	1	0.257951
OPA1 KD	1	0.231697
OPA1 KD	1	0.118995
OPA1 KD	1	0.123399
OPA1 KD	1	0.249106
OPA1 KD	1	0.0112613
OPA1 KD	1	0.304
OPA1 KD	1	0.147149
OPA1 KD	1	0.200432
OPA1 KD	1	0.421488
OPA1 KD	1	0.199163
OPA1 KD	1	0.32617
OPA1 KD	1	0.0911488
OPA1 KD	1	0.149245
OPA1 KD	1	0.184918
OPA1 KD	1	0.330018
OPA1 KD	1	0.0445679
OPA1 KD	1	0.311396
OPA1 KD	1	0.261622
OPA1 KD	1	0.406015
OPA1 KD	1	0.376604
OPA1 KD	1	0.124379
OPA1 KD	1	0.49148
OPA1 KD	1	0.211415
OPA1 KD	1	0.489558
OPA1 KD	1	0.125376
OPA1 KD	1	0.129991
OPA1 KD	1	0.00470267
OPA1 KD	1	0.103029
OPA1 KD	1	0.0944922
OPA1 KD	1	0.486542
OPA1 KD	1	0.335328
OPA1 KD	1	0.284293
OPA1 KD	2	0.272021
OPA1 KD	2	0.58377
OPA1 KD	2	0.266611
OPA1 KD	2	0.210437
OPA1 KD	2	0.0457284
OPA1 KD	2	0.126314
OPA1 KD	2	0.298345
OPA1 KD	2	0.183694
OPA1 KD	2	0.142285
OPA1 KD	2	0.362442
OPA1 KD	2	0.182611
OPA1 KD	2	0.21264
OPA1 KD	2	0.297104
OPA1 KD	2	0.409432
OPA1 KD	2	0.218837
OPA1 KD	2	0.209211
OPA1 KD	2	0.164208
OPA1 KD	2	0.371038
OPA1 KD	2	0.35293
OPA1 KD	2	0.200639
OPA1 KD	2	0.223842
OPA1 KD	2	0.305544
OPA1 KD	2	0.287306
OPA1 KD	2	0.431074
OPA1 KD	2	1
OPA1 KD	2	0.332321
OPA1 KD	2	0.128218
OPA1 KD	2	0
OPA1 KD	2	0.328593
OPA1 KD	2	0.00488998
OPA1 KD	2	0
OPA1 KD	2	0.422193
OPA1 KD	2	0.288138
OPA1 KD	2	0.236462
OPA1 KD	2	0.150163
OPA1 KD	2	0.263847
OPA1 KD	2	0.0588641
OPA1 KD	2	0.0800074
OPA1 KD	2	1
OPA1 KD	2	0.179045
OPA1 KD	2	0.17008
OPA1 KD	2	0.276987
OPA1 KD	2	0.316454
OPA1 KD	2	0.563851
OPA1 KD	2	0.287093
OPA1 KD	2	0.275119
OPA1 KD	2	0.1826
OPA1 KD	2	0.462015
OPA1 KD	2	0.253313
OPA1 KD	2	0.330309
OPA1 KD	2	0.462378
OPA1 KD	2	0.396725
OPA1 KD	2	0.11684
OPA1 KD	2	0.386237
OPA1 KD	2	0.299884
OPA1 KD	2	0.212242
OPA1 KD	2	0.330112
OPA1 KD	2	0.103083
OPA1 KD	2	0.501999
OPA1 KD	2	0.0373832
OPA1 KD	2	0.307068
OPA1 KD	2	0.192225
OPA1 KD	2	0.112821
OPA1 KD	2	0.312674
OPA1 KD	2	0.183047
OPA1 KD	2	0.252123
OPA1 KD	2	0
OPA1 KD	2	0.251603
OPA1 KD	2	0.0473877
OPA1 KD	2	0.346597
OPA1 KD	2	0.125261
OPA1 KD	2	0.301535
OPA1 KD	2	0.211994
OPA1 KD	2	0
OPA1 KD	2	0.286639
OPA1 KD	2	0.349407
OPA1 KD	2	0.241919
OPA1 KD	2	0.024
OPA1 KD	2	1
OPA1 KD	2	0.441359
OPA1 KD	2	0.246218
OPA1 KD	2	0.129179
OPA1 KD	2	0.00890869
OPA1 KD	2	0.591449
OPA1 KD	2	0.0377861
OPA1 KD	2	0.369773
OPA1 KD	2	0.414882
OPA1 KD	2	0.3771
OPA1 KD	2	0
OPA1 KD	2	0.126664
OPA1 KD	2	0.159593
OPA1 KD	2	0.210048
OPA1 KD	2	0.165279
OPA1 KD	2	0.271132
OPA1 KD	2	0.0142526
OPA1 KD	2	0
OPA1 KD	2	0.134334
OPA1 KD	2	0.143065
OPA1 KD	2	0.225688
OPA1 KD	2	1
OPA1 KD	2	0.106327
OPA1 KD	2	0.297461
OPA1 KD	2	1
OPA1 KD	3	0.20284
OPA1 KD	3	0.0731401
OPA1 KD	3	0.299369
OPA1 KD	3	0
OPA1 KD	3	0.140729
OPA1 KD	3	0.084164
OPA1 KD	3	0.328688
OPA1 KD	3	0.0882442
OPA1 KD	3	0.255136
OPA1 KD	3	0.0990658
OPA1 KD	3	0.286873
OPA1 KD	3	0.0691559
OPA1 KD	3	0.232797
OPA1 KD	3	0.135569
OPA1 KD	3	0.145713
OPA1 KD	3	0
OPA1 KD	3	0.193173
OPA1 KD	4	0.293941
OPA1 KD	4	0.509856
OPA1 KD	4	0.500115
OPA1 KD	4	0.45944
OPA1 KD	4	0.295224
OPA1 KD	4	1
OPA1 KD	4	0.0323606
OPA1 KD	4	0.268949
OPA1 KD	4	0.479891
OPA1 KD	4	0.0738975
OPA1 KD	4	0.610388
OPA1 KD	4	0.0713128
OPA1 KD	5	0.192623
OPA1 KD	5	0.109149
OPA1 KD	5	0.0922833
OPA1 KD	5	0.183147
OPA1 KD	5	0.2
OPA1 KD	5	0.113933
OPA1 KD	5	0.213955
OPA1 KD	5	0.391586
OPA1 KD	5	0.111245
OPA1 KD	5	0.298812
OPA1 KD	5	0.171184
OPA1 KD	5	0.714632
OPA1 KD	5	0.0290296
OPA1 KD	5	0.24421
OPA1 KD	5	0.465307
OPA1 KD	5	0.0977329
OPA1 KD	5	0.0927087
OPA1 KD	5	0.0475545
OPA1 KD	5	0.144995
OPA1 KD	5	0.2996
OPA1 KD	5	0.252504
OPA1 KD	5	0.0693522
OPA1 KD	5	0.0944899
OPA1 KD	5	0.236993
OPA1 KD	5	0.204871
OPA1 KD	5	0.264574
OPA1 KD	5	0.178286
OPA1 KD	5	0.0271261
OPA1 KD	5	0.518782
OPA1 KD	5	0.225157
OPA1 KD	5	0.0924437
OPA1 KD	5	0.0127132
OPA1 KD	5	0.200958
OPA1 KD	5	0.143572
OPA1 KD	5	0.0792506
OPA1 KD	5	0.316012
OPA1 KD	5	0.0504663
OPA1 KD	5	0.0993074
OPA1 KD	5	1
OPA1 KD	5	0.276097
OPA1 KD	5	0.07467
OPA1 KD	5	0.123844
OPA1 KD	5	0.319749
OPA1 KD	5	0.0256074
OPA1 KD	5	0.0718877
OPA1 KD	5	0.0192074
OPA1 KD	5	1
OPA1 KD	5	0.0467296
