# Supplementary material for: An interactive deep learning-based approach reveals mitochondrial cristae topologies
Source: PLoS Biol. 2023 Aug 31;21(8):e3002246. doi: 10.1371/journal.pbio.3002246 (PMC10470929; doi:10.1371/journal.pbio.3002246)
Supplement: S23 Data — This source file includes the data about the mitochondrial aspect ratio. (XLSX) [file pbio.3002246.s041.xlsx]

## Sheet: Fig.S8A
Type	Mitochondrial Aspect Ratio
Control	2.08785
Control	2.11798
Control	2.30681
Control	2.2143
Control	2.58763
Control	2.237
Control	1.82301
Control	2.43644
Control	2.02041
Control	2.09799
Control	1.51454
Control	1.98958
Control	1.99461
Control	2.33263
Control	1.89236
Control	2.12091
Control	1.82494
Control	3.23288
Control	1.70676
Control	1.98915
Control	2.01176
Control	2.20433
Control	2.34872
Control	1.79175
Control	1.76202
Control	1.94374
Control	1.97973
Control	1.65751
Control	1.80175
Control	1.60429
Control	1.8355
Control	3.16729
Control	2.17584
Control	1.73126
Control	2.77384
Control	1.5465
Control	16.2814
Control	7.65164
Control	7.35353
Control	27.0309
Control	2.56771
Control	10.978
Control	9.0448
Control	6.97299
Control	6.77821
Control	9.76614
Control	6.79364
Control	10.4981
Control	2.97108
Control	9.89419
Control	11.3494
Control	7.93309
Control	13.5876
Control	29.8399
Control	5.90744
Control	6.25994
Control	1.70499
Control	2.12286
Control	1.96771
Control	5.47394
Control	5.26111
Control	3.14022
Control	2.20357
Control	6.71888
Control	1.95316
Control	1.88205
Control	2.74477
Control	2.77193
Control	2.23962
Control	1.83318
Control	1.79137
Control	9.12548
Control	12.1775
Control	6.34902
Control	5.77418
Control	2.12919
Control	5.1365
Control	3.26923
Control	8.05778
Control	1.96441
Control	2.17159
Control	4.29692
Control	2.03568
Control	3.07663
Control	5.63456
Control	1.92828
Control	3.32621
Control	3.12814
Control	5.12513
Control	4.94316
Control	4.8129
Control	5.73594
Control	1.64806
Control	2.79486
Control	1.86957
Control	6.5175
Control	2.17459
Control	1.9006
Control	6.8909
Control	2.35157
Control	2.50463
Control	2.20361
Control	1.64591
Control	1.83532
Control	1.38334
Control	3.66343
Control	2.06948
Control	2.19631
Control	2.34364
Control	3.6254
Control	4.46968
Control	3.39339
Control	1.98672
Control	2.92476
Control	3.22807
Control	1.63544
Control	2.66674
Control	2.77149
Control	3.14457
Control	1.59058
Control	2.62627
Control	6.02034
Control	2.77333
Control	1.68134
Control	1.65563
Control	5.16349
Control	3.19756
Control	2.1948
Control	2.16618
Control	2.12318
Control	3.11833
Control	4.74016
Control	2.74349
Control	1.8184
Control	2.83088
OPA1 KD	2.51898
OPA1 KD	3.18633
OPA1 KD	3.66849
OPA1 KD	2.88673
OPA1 KD	3.36609
OPA1 KD	4.15896
OPA1 KD	1.37437
OPA1 KD	2.02798
OPA1 KD	5.31854
OPA1 KD	3.55787
OPA1 KD	3.84685
OPA1 KD	4.4659
OPA1 KD	2.06064
OPA1 KD	2.7146
OPA1 KD	2.21959
OPA1 KD	1.51664
OPA1 KD	3.1929
OPA1 KD	1.61518
OPA1 KD	1.83911
OPA1 KD	1.87406
OPA1 KD	1.72045
OPA1 KD	1.58512
OPA1 KD	1.40484
OPA1 KD	1.74496
OPA1 KD	1.88955
OPA1 KD	1.88949
OPA1 KD	2.10572
OPA1 KD	1.5161
OPA1 KD	1.9044
OPA1 KD	2.13539
OPA1 KD	1.84213
OPA1 KD	1.43983
OPA1 KD	1.61836
OPA1 KD	3.35915
OPA1 KD	1.75113
OPA1 KD	1.22539
OPA1 KD	1.60664
OPA1 KD	1.74249
OPA1 KD	4.03719
OPA1 KD	2.24049
OPA1 KD	1.95079
OPA1 KD	1.79104
OPA1 KD	1.55772
OPA1 KD	2.29571
OPA1 KD	2.38921
OPA1 KD	1.65549
OPA1 KD	2.19351
OPA1 KD	2.77896
OPA1 KD	2.23633
OPA1 KD	1.89688
OPA1 KD	1.6868
OPA1 KD	2.68005
OPA1 KD	1.80702
OPA1 KD	1.77746
OPA1 KD	1.59463
OPA1 KD	1.47675
OPA1 KD	2.17415
OPA1 KD	1.98026
OPA1 KD	1.625
OPA1 KD	1.8046
OPA1 KD	4.20366
OPA1 KD	3.00602
OPA1 KD	2.19805
OPA1 KD	1.8138
OPA1 KD	2.21389
OPA1 KD	2.11071
OPA1 KD	1.87902
OPA1 KD	1.62722
OPA1 KD	3.06463
OPA1 KD	2.09872
OPA1 KD	1.87306
OPA1 KD	2.87732
OPA1 KD	2.52604
OPA1 KD	1.79834
OPA1 KD	1.94825
OPA1 KD	1.92506
OPA1 KD	2.04351
OPA1 KD	2.07085
OPA1 KD	1.53398
OPA1 KD	4.50759
OPA1 KD	2.35511
OPA1 KD	4.24719
OPA1 KD	1.52892
OPA1 KD	2.24688
OPA1 KD	1.51628
OPA1 KD	1.37573
OPA1 KD	1.42024
OPA1 KD	1.69101
OPA1 KD	1.85028
OPA1 KD	1.66284
OPA1 KD	1.67661
OPA1 KD	1.57481
OPA1 KD	2.1149
OPA1 KD	1.35637
OPA1 KD	1.55391
OPA1 KD	1.59318
OPA1 KD	1.75207
OPA1 KD	1.75915
OPA1 KD	1.99907
OPA1 KD	1.92098
OPA1 KD	2.22163
OPA1 KD	1.93817
OPA1 KD	1.56628
OPA1 KD	3.10627
OPA1 KD	1.72086
OPA1 KD	1.48755
OPA1 KD	1.51079
OPA1 KD	1.80589
OPA1 KD	2.76801
OPA1 KD	1.52494
OPA1 KD	2.08562
OPA1 KD	3.00215
OPA1 KD	4.0106
OPA1 KD	4.91891
OPA1 KD	1.39647
OPA1 KD	6.74229
OPA1 KD	1.47328
OPA1 KD	2.31993
OPA1 KD	1.88644
OPA1 KD	2.15652
OPA1 KD	1.57881
OPA1 KD	1.61036
OPA1 KD	2.2135
OPA1 KD	4.37178
OPA1 KD	3.32293
OPA1 KD	4.09784
OPA1 KD	2.56204
OPA1 KD	2.02176
OPA1 KD	1.93264
OPA1 KD	1.64363
OPA1 KD	1.34646
OPA1 KD	2.2062
OPA1 KD	2.30862
OPA1 KD	1.91454
OPA1 KD	2.40631
OPA1 KD	3.5321
OPA1 KD	1.79844
OPA1 KD	1.67569
OPA1 KD	2.09551
OPA1 KD	2.61281
OPA1 KD	1.78496
OPA1 KD	2.32694
OPA1 KD	1.30334
OPA1 KD	1.64438
OPA1 KD	1.50789
OPA1 KD	2.04887
OPA1 KD	1.44639
OPA1 KD	1.35756
OPA1 KD	2.43552
OPA1 KD	1.69001
OPA1 KD	1.5274
OPA1 KD	1.53801
OPA1 KD	1.44947
OPA1 KD	1.46274
OPA1 KD	1.63592
OPA1 KD	2.04996
OPA1 KD	1.51518
OPA1 KD	1.78618
OPA1 KD	1.49116
OPA1 KD	1.4003
OPA1 KD	1.40553
OPA1 KD	2.32685
OPA1 KD	1.5388
OPA1 KD	1.56752
OPA1 KD	1.83689
OPA1 KD	2.04059
OPA1 KD	2.56514
OPA1 KD	1.58712
OPA1 KD	1.66703
OPA1 KD	1.45966
OPA1 KD	2.10507
OPA1 KD	1.73099
OPA1 KD	1.39866
OPA1 KD	1.63283
OPA1 KD	1.93678
OPA1 KD	1.35383
OPA1 KD	3.15082
OPA1 KD	1.76903
OPA1 KD	1.41434
OPA1 KD	1.60845
OPA1 KD	1.61272
OPA1 KD	2.41633
OPA1 KD	2.28212
OPA1 KD	3.06204
OPA1 KD	1.39154
OPA1 KD	1.76457
OPA1 KD	1.50875
OPA1 KD	2.39356
OPA1 KD	2.03526
OPA1 KD	1.19812
OPA1 KD	1.84152
OPA1 KD	1.71016
OPA1 KD	1.44916
OPA1 KD	1.70387
OPA1 KD	1.72637
OPA1 KD	1.76102
OPA1 KD	1.81952
OPA1 KD	1.31747
OPA1 KD	1.62699
OPA1 KD	1.8444
OPA1 KD	1.38212
OPA1 KD	1.83923
OPA1 KD	1.39487
OPA1 KD	1.6933
OPA1 KD	2.45691
OPA1 KD	1.64383
OPA1 KD	2.36809
OPA1 KD	1.71829
OPA1 KD	1.40949
OPA1 KD	2.00843
OPA1 KD	1.60156
OPA1 KD	1.57084
OPA1 KD	1.46345
OPA1 KD	2.46117
OPA1 KD	2.26172
OPA1 KD	1.62944
OPA1 KD	1.74186
OPA1 KD	1.97958
OPA1 KD	2.10301
OPA1 KD	2.68946
OPA1 KD	1.53632
OPA1 KD	2.84218
OPA1 KD	1.39301
OPA1 KD	1.37888
OPA1 KD	1.45784
OPA1 KD	1.2759
OPA1 KD	2.05919
OPA1 KD	1.62962
OPA1 KD	2.87688
OPA1 KD	1.52602
OPA1 KD	1.4591
OPA1 KD	2.23912
OPA1 KD	2.13626
OPA1 KD	1.42015
OPA1 KD	1.77506
OPA1 KD	1.44998
OPA1 KD	1.7498
OPA1 KD	1.53636
OPA1 KD	1.37882
OPA1 KD	1.42461
OPA1 KD	1.50186
OPA1 KD	1.79165
OPA1 KD	1.50203
OPA1 KD	1.59097
OPA1 KD	2.01696
OPA1 KD	1.82079
OPA1 KD	2.37971
OPA1 KD	2.24582
OPA1 KD	1.90212
OPA1 KD	1.609
OPA1 KD	1.49341
OPA1 KD	1.65809
OPA1 KD	1.98114
OPA1 KD	1.83889
OPA1 KD	1.81575
OPA1 KD	1.97994
OPA1 KD	2.09151
OPA1 KD	2.32016
OPA1 KD	2.89025
OPA1 KD	1.65867
OPA1 KD	2.12564
OPA1 KD	3.07585
OPA1 KD	1.79403
OPA1 KD	2.50316
OPA1 KD	2.01222
OPA1 KD	1.53688
OPA1 KD	1.93495
OPA1 KD	3.25463
OPA1 KD	1.34768
OPA1 KD	1.6015
OPA1 KD	3.08594
OPA1 KD	1.80886
OPA1 KD	1.75416
OPA1 KD	2.17344
OPA1 KD	3.67033
OPA1 KD	2.22817
OPA1 KD	1.64927
OPA1 KD	1.78647
OPA1 KD	2.26151
OPA1 KD	1.7554
OPA1 KD	1.72434
OPA1 KD	2.39109
OPA1 KD	2.1553
OPA1 KD	1.86736
OPA1 KD	1.81288
OPA1 KD	1.6745
OPA1 KD	2.01348
OPA1 KD	3.97537
OPA1 KD	3.64098
OPA1 KD	3.87156
OPA1 KD	2.27276
OPA1 KD	4.76587
OPA1 KD	2.85979
OPA1 KD	3.62955
OPA1 KD	3.05355
OPA1 KD	2.13468
OPA1 KD	5.52347
OPA1 KD	3.11631
OPA1 KD	1.88901
OPA1 KD	3.39124
OPA1 KD	2.3787
OPA1 KD	2.95225
OPA1 KD	5.00833
OPA1 KD	1.89009
OPA1 KD	1.55062
OPA1 KD	1.9692
OPA1 KD	1.50443
OPA1 KD	1.74391
OPA1 KD	2.14632
OPA1 KD	2.03728
OPA1 KD	1.63131
OPA1 KD	1.83278
OPA1 KD	5.84173
OPA1 KD	2.27707
OPA1 KD	1.84253
OPA1 KD	1.83252
OPA1 KD	1.87979
OPA1 KD	1.19453
OPA1 KD	1.56399
OPA1 KD	3.12357
OPA1 KD	1.77732
OPA1 KD	1.38817
OPA1 KD	3.43389
OPA1 KD	2.15678
