# Supplementary material for: An interactive deep learning-based approach reveals mitochondrial cristae topologies
Source: PLoS Biol. 2023 Aug 31;21(8):e3002246. doi: 10.1371/journal.pbio.3002246 (PMC10470929; doi:10.1371/journal.pbio.3002246)
Supplement: S24 Data — This source file includes the data about the MCI. MCI, mitochondrial complexity index. (XLSX) [file pbio.3002246.s042.xlsx]

## Sheet: Fig.S8D
Type	MCI
Control	0.280602
Control	0.206019
Control	0.208367
Control	0.197465
Control	0.469514
Control	0.255633
Control	0.211193
Control	0.200611
Control	0.289696
Control	0.178045
Control	0.278167
Control	0.278823
Control	0.259614
Control	0.282155
Control	0.228883
Control	0.294201
Control	0.367048
Control	0.290975
Control	0.289124
Control	0.346467
Control	0.221989
Control	0.257975
Control	0.188197
Control	0.251928
Control	0.262984
Control	0.25952
Control	0.190403
Control	0.263488
Control	0.235774
Control	0.368827
Control	0.28784
Control	0.255214
Control	0.202502
Control	0.335374
Control	0.169483
Control	0.304902
Control	5.02017
Control	1.4896
Control	1.20884
Control	1.05844
Control	1.52107
Control	1.50602
Control	0.601611
Control	0.160627
Control	1.03567
Control	1.22053
Control	1.35458
Control	0.833281
Control	0.167969
Control	1.10304
Control	0.54611
Control	0.809536
Control	0.920177
Control	1.06094
Control	0.385935
Control	0.682935
Control	0.277196
Control	0.313734
Control	0.364873
Control	0.353275
Control	0.286602
Control	0.241057
Control	0.345552
Control	0.694601
Control	0.264154
Control	0.281001
Control	0.26894
Control	0.292402
Control	0.310009
Control	0.272023
Control	0.377823
Control	1.32259
Control	1.25558
Control	0.6173
Control	0.68163
Control	0.732089
Control	1.48842
Control	0.320626
Control	0.932198
Control	0.405748
Control	0.287312
Control	0.886628
Control	0.303285
Control	0.241295
Control	0.530874
Control	0.297724
Control	0.337847
Control	0.318792
Control	0.499067
Control	1.02388
Control	0.617295
Control	0.445033
Control	0.377567
Control	0.244926
Control	0.251623
Control	0.936183
Control	0.294661
Control	0.415351
Control	0.547021
Control	0.354611
Control	0.193451
Control	0.276725
Control	0.266135
Control	0.268473
Control	0.241244
Control	0.644531
Control	0.202825
Control	0.236302
Control	0.22774
Control	0.324671
Control	0.541878
Control	0.399893
Control	0.281319
Control	0.519956
Control	0.361616
Control	0.314111
Control	0.366204
Control	0.226785
Control	0.26819
Control	0.278451
Control	0.165592
Control	0.472951
Control	0.23688
Control	0.271409
Control	0.31151
Control	0.303834
Control	0.332042
Control	0.206547
Control	0.300888
Control	0.286247
Control	0.308126
Control	0.265559
Control	0.348862
Control	0.246283
Control	0.226247
OPA1 KD	0.336934
OPA1 KD	0.442325
OPA1 KD	0.205224
OPA1 KD	0.586967
OPA1 KD	0.761734
OPA1 KD	0.228038
OPA1 KD	0.266656
OPA1 KD	0.27425
OPA1 KD	0.293154
OPA1 KD	0.401935
OPA1 KD	0.403868
OPA1 KD	0.411246
OPA1 KD	0.21365
OPA1 KD	0.538238
OPA1 KD	0.21982
OPA1 KD	0.301023
OPA1 KD	0.293351
OPA1 KD	0.333161
OPA1 KD	0.21731
OPA1 KD	0.335716
OPA1 KD	0.281189
OPA1 KD	0.313546
OPA1 KD	0.217839
OPA1 KD	0.32553
OPA1 KD	0.242452
OPA1 KD	0.306643
OPA1 KD	0.312689
OPA1 KD	0.261712
OPA1 KD	0.274195
OPA1 KD	0.341123
OPA1 KD	0.201765
OPA1 KD	0.238046
OPA1 KD	0.251843
OPA1 KD	0.420562
OPA1 KD	0.212426
OPA1 KD	0.242683
OPA1 KD	0.234583
OPA1 KD	0.295529
OPA1 KD	0.333541
OPA1 KD	0.259944
OPA1 KD	0.232806
OPA1 KD	0.185653
OPA1 KD	0.270633
OPA1 KD	0.219373
OPA1 KD	0.259925
OPA1 KD	0.190801
OPA1 KD	0.29073
OPA1 KD	0.317748
OPA1 KD	0.168545
OPA1 KD	0.240588
OPA1 KD	0.19474
OPA1 KD	0.47288
OPA1 KD	0.242533
OPA1 KD	0.228498
OPA1 KD	0.229516
OPA1 KD	0.284071
OPA1 KD	0.323035
OPA1 KD	0.234381
OPA1 KD	0.313648
OPA1 KD	0.296989
OPA1 KD	1.03815
OPA1 KD	0.356008
OPA1 KD	0.271814
OPA1 KD	0.186447
OPA1 KD	0.345863
OPA1 KD	0.167855
OPA1 KD	0.272391
OPA1 KD	0.296275
OPA1 KD	0.304837
OPA1 KD	0.226006
OPA1 KD	0.343932
OPA1 KD	0.385589
OPA1 KD	0.170417
OPA1 KD	0.178824
OPA1 KD	0.336339
OPA1 KD	0.272855
OPA1 KD	0.219272
OPA1 KD	0.36618
OPA1 KD	0.252583
OPA1 KD	0.308279
OPA1 KD	0.335998
OPA1 KD	0.678231
OPA1 KD	0.299236
OPA1 KD	0.302578
OPA1 KD	0.224641
OPA1 KD	0.242198
OPA1 KD	0.266517
OPA1 KD	0.266886
OPA1 KD	0.203951
OPA1 KD	0.217059
OPA1 KD	0.219107
OPA1 KD	0.302126
OPA1 KD	0.237891
OPA1 KD	0.227452
OPA1 KD	0.246487
OPA1 KD	0.235573
OPA1 KD	0.207305
OPA1 KD	0.209294
OPA1 KD	0.258656
OPA1 KD	0.460267
OPA1 KD	0.222724
OPA1 KD	0.182341
OPA1 KD	0.257714
OPA1 KD	0.755401
OPA1 KD	0.310292
OPA1 KD	0.33328
OPA1 KD	0.24488
OPA1 KD	0.249923
OPA1 KD	0.484449
OPA1 KD	0.323479
OPA1 KD	0.433076
OPA1 KD	0.452839
OPA1 KD	0.266906
OPA1 KD	0.552273
OPA1 KD	0.34155
OPA1 KD	0.396025
OPA1 KD	0.295669
OPA1 KD	0.221913
OPA1 KD	0.318761
OPA1 KD	0.202253
OPA1 KD	0.275849
OPA1 KD	0.244025
OPA1 KD	0.231167
OPA1 KD	0.267087
OPA1 KD	0.345202
OPA1 KD	0.244567
OPA1 KD	0.344753
OPA1 KD	0.16673
OPA1 KD	0.319691
OPA1 KD	0.227681
OPA1 KD	0.280606
OPA1 KD	0.290662
OPA1 KD	0.334545
OPA1 KD	0.304745
OPA1 KD	0.343003
OPA1 KD	0.579523
OPA1 KD	0.249683
OPA1 KD	0.28994
OPA1 KD	0.297322
OPA1 KD	0.415597
OPA1 KD	0.314671
OPA1 KD	0.354243
OPA1 KD	0.298582
OPA1 KD	0.373974
OPA1 KD	0.312888
OPA1 KD	0.20065
OPA1 KD	0.224289
OPA1 KD	0.271234
OPA1 KD	0.397185
OPA1 KD	0.277618
OPA1 KD	0.233094
OPA1 KD	0.245554
OPA1 KD	0.288648
OPA1 KD	0.233493
OPA1 KD	0.331689
OPA1 KD	0.303889
OPA1 KD	0.299193
OPA1 KD	0.258461
OPA1 KD	0.184968
OPA1 KD	0.251012
OPA1 KD	0.305777
OPA1 KD	0.37179
OPA1 KD	0.268129
OPA1 KD	0.258874
OPA1 KD	0.246049
OPA1 KD	0.229206
OPA1 KD	0.320816
OPA1 KD	0.279106
OPA1 KD	0.332842
OPA1 KD	0.217075
OPA1 KD	0.186403
OPA1 KD	0.248581
OPA1 KD	0.211625
OPA1 KD	0.241655
OPA1 KD	0.303341
OPA1 KD	0.229254
OPA1 KD	0.425448
OPA1 KD	0.19578
OPA1 KD	0.227894
OPA1 KD	0.241571
OPA1 KD	0.312062
OPA1 KD	0.420108
OPA1 KD	0.34593
OPA1 KD	0.220633
OPA1 KD	0.239871
OPA1 KD	0.179733
OPA1 KD	0.326653
OPA1 KD	0.357043
OPA1 KD	0.289072
OPA1 KD	0.251174
OPA1 KD	0.3112
OPA1 KD	0.251488
OPA1 KD	0.236133
OPA1 KD	0.209862
OPA1 KD	0.309628
OPA1 KD	0.209427
OPA1 KD	0.328151
OPA1 KD	0.23832
OPA1 KD	0.232064
OPA1 KD	0.373693
OPA1 KD	0.300245
OPA1 KD	0.246172
OPA1 KD	0.273524
OPA1 KD	0.271626
OPA1 KD	0.248264
OPA1 KD	0.201065
OPA1 KD	0.359705
OPA1 KD	0.303536
OPA1 KD	0.236535
OPA1 KD	0.292458
OPA1 KD	0.299093
OPA1 KD	0.230116
OPA1 KD	0.227723
OPA1 KD	0.23741
OPA1 KD	0.266718
OPA1 KD	0.219996
OPA1 KD	0.308688
OPA1 KD	0.249141
OPA1 KD	0.302859
OPA1 KD	0.339998
OPA1 KD	0.260574
OPA1 KD	0.135606
OPA1 KD	0.28154
OPA1 KD	0.258294
OPA1 KD	0.223608
OPA1 KD	0.242682
OPA1 KD	0.294749
OPA1 KD	0.212085
OPA1 KD	0.177675
OPA1 KD	0.311474
OPA1 KD	0.271475
OPA1 KD	0.362623
OPA1 KD	0.423554
OPA1 KD	0.23122
OPA1 KD	0.366813
OPA1 KD	0.232254
OPA1 KD	0.291602
OPA1 KD	0.243083
OPA1 KD	0.251997
OPA1 KD	0.268177
OPA1 KD	0.214864
OPA1 KD	0.275153
OPA1 KD	0.249315
OPA1 KD	0.27101
OPA1 KD	0.329106
OPA1 KD	0.319143
OPA1 KD	0.314143
OPA1 KD	0.243617
OPA1 KD	0.315712
OPA1 KD	0.267675
OPA1 KD	0.291523
OPA1 KD	0.359718
OPA1 KD	0.346985
OPA1 KD	0.333929
OPA1 KD	0.328805
OPA1 KD	0.288
OPA1 KD	0.315892
OPA1 KD	0.320193
OPA1 KD	0.310615
OPA1 KD	0.333868
OPA1 KD	0.246475
OPA1 KD	0.311554
OPA1 KD	0.876414
OPA1 KD	0.402974
OPA1 KD	0.348196
OPA1 KD	0.311254
OPA1 KD	0.3181
OPA1 KD	0.367524
OPA1 KD	0.302832
OPA1 KD	0.247342
OPA1 KD	0.292042
OPA1 KD	0.282929
OPA1 KD	0.289325
OPA1 KD	0.262505
OPA1 KD	0.757226
OPA1 KD	0.362081
OPA1 KD	0.244313
OPA1 KD	0.207866
OPA1 KD	0.372369
OPA1 KD	0.354098
OPA1 KD	0.23798
OPA1 KD	0.231948
OPA1 KD	0.431321
OPA1 KD	0.331328
OPA1 KD	0.398615
OPA1 KD	0.26987
OPA1 KD	0.300792
OPA1 KD	0.470435
OPA1 KD	0.239561
OPA1 KD	0.65406
OPA1 KD	0.252114
OPA1 KD	0.405561
OPA1 KD	0.394942
OPA1 KD	0.33521
OPA1 KD	0.413504
OPA1 KD	0.24575
OPA1 KD	0.673028
OPA1 KD	0.639122
OPA1 KD	0.336624
OPA1 KD	0.412363
OPA1 KD	0.42506
OPA1 KD	0.498103
OPA1 KD	0.515919
OPA1 KD	0.195239
OPA1 KD	0.230849
OPA1 KD	0.26033
OPA1 KD	0.296828
OPA1 KD	0.23862
OPA1 KD	0.222144
OPA1 KD	0.373285
OPA1 KD	0.253048
OPA1 KD	0.248837
OPA1 KD	0.647713
OPA1 KD	0.253016
OPA1 KD	0.333625
OPA1 KD	0.219693
OPA1 KD	0.295267
OPA1 KD	0.279201
OPA1 KD	0.340748
OPA1 KD	0.192392
OPA1 KD	0.257482
OPA1 KD	0.256092
OPA1 KD	0.242979
OPA1 KD	0.237128
