# Supplementary material for: An interactive deep learning-based approach reveals mitochondrial cristae topologies
Source: PLoS Biol. 2023 Aug 31;21(8):e3002246. doi: 10.1371/journal.pbio.3002246 (PMC10470929; doi:10.1371/journal.pbio.3002246)
Supplement: S25 Data — This source file includes the data about the crista surface per mitochondrial volume. (XLSX) [file pbio.3002246.s043.xlsx]

## Sheet: Fig.S8G
Type	Crista Surface/Mitochondrial Volume (nm^-1)
Control	0.00892773
Control	0.00824969
Control	0.0074576
Control	0.00994742
Control	0.0102708
Control	0.0105253
Control	0.00665033
Control	0.00846933
Control	0.00750574
Control	0.00527813
Control	0.00845127
Control	0.00981024
Control	0.0117033
Control	0.00812179
Control	0.00909226
Control	0.0100069
Control	0.00687095
Control	0.00660351
Control	0.0104072
Control	0.00954311
Control	0.0071981
Control	0.012232
Control	0.00755069
Control	0.00674166
Control	0.00619091
Control	0.0118587
Control	0.00726432
Control	0.00952559
Control	0.00881836
Control	0.0102333
Control	0.00577097
Control	0.00918273
Control	0.00696474
Control	0.00880452
Control	0.011824
Control	0.0121305
Control	0.0066839
Control	0.00705908
Control	0.00697468
Control	0.0059019
Control	0.00588531
Control	0.0062677
Control	0.00768576
Control	0.00489792
Control	0.00615766
Control	0.00779664
Control	0.00883852
Control	0.00763505
Control	0.00485466
Control	0.00709356
Control	0.00408972
Control	0.0100453
Control	0.00677592
Control	0.00113546
Control	0.00743977
Control	0.0085716
Control	0.00643701
Control	0.00734215
Control	0.00032084
Control	0.00346106
Control	0.00340074
Control	0.00659051
Control	0.00790367
Control	0.0062322
Control	0.0029534
Control	0.0100865
Control	0.00548774
Control	0.00450609
Control	0.00245927
Control	0.00521433
Control	0.000711617
Control	0.00528534
Control	0.00696147
Control	0.00654131
Control	0.00586578
Control	0.00955327
Control	0.00683502
Control	0.00823142
Control	0.00729029
Control	0.00757329
Control	0.00231194
Control	0.00449227
Control	0.00473521
Control	0.00574518
Control	0.00617174
Control	0.0057441
Control	0.00625173
Control	0.00639267
Control	0.00749349
Control	0.00559311
Control	0.00644352
Control	0.00416976
Control	0.00262632
Control	0.00337902
Control	0.00348781
Control	0.005808
Control	0.001881
Control	0.0041189
Control	0.00537777
Control	0.00656709
Control	0.00498481
Control	0.00215432
Control	0.00387455
Control	0.00800735
Control	0.00250536
Control	0.00825645
Control	0.00570756
Control	0.00762485
Control	0.00699101
Control	0.00205894
Control	0.00486455
Control	0.00319424
Control	0.0022918
Control	0.00313145
Control	0.00306699
Control	0.00748549
Control	0.00709428
Control	0.00781382
Control	0.00887504
Control	0.00780675
Control	0.00344174
Control	0.00784374
Control	0.00818032
Control	0.00812208
Control	0.00501486
Control	0.00671505
Control	0.0039955
Control	0.0054348
Control	0.00858457
Control	0.00546196
Control	0.00776609
Control	0.00508697
Control	0.00690626
Control	0.00590208
Control	0.00739881
OPA1 KD	0.00795484
OPA1 KD	0.0114678
OPA1 KD	0.00600756
OPA1 KD	0.00861681
OPA1 KD	0.00820688
OPA1 KD	0.00661949
OPA1 KD	0.00579787
OPA1 KD	0.00526904
OPA1 KD	0.00656188
OPA1 KD	0.00671482
OPA1 KD	0.00889503
OPA1 KD	0.00771805
OPA1 KD	0.0053872
OPA1 KD	0.0119952
OPA1 KD	0.00991431
OPA1 KD	0.00105784
OPA1 KD	0.0073846
OPA1 KD	0.00881068
OPA1 KD	0.00824669
OPA1 KD	0.00863499
OPA1 KD	0.0108628
OPA1 KD	0.00855178
OPA1 KD	0.00898629
OPA1 KD	0.0064286
OPA1 KD	0.00719065
OPA1 KD	0.00359565
OPA1 KD	0.0105888
OPA1 KD	0.00361394
OPA1 KD	0.0060762
OPA1 KD	0.0047938
OPA1 KD	0.00713725
OPA1 KD	0.00457928
OPA1 KD	0.0066973
OPA1 KD	0.00459989
OPA1 KD	0.00859366
OPA1 KD	0.00892322
OPA1 KD	0.00783841
OPA1 KD	0.00754633
OPA1 KD	0.00475361
OPA1 KD	0.0104777
OPA1 KD	0.0118786
OPA1 KD	0.00812659
OPA1 KD	0.00883157
OPA1 KD	0.00761325
OPA1 KD	0.00441537
OPA1 KD	0.00781784
OPA1 KD	0.00813089
OPA1 KD	0.00524073
OPA1 KD	0.00760103
OPA1 KD	0.00639319
OPA1 KD	0.00866232
OPA1 KD	0.00738245
OPA1 KD	0.00518662
OPA1 KD	0.00873092
OPA1 KD	0.00902067
OPA1 KD	0.00350624
OPA1 KD	0.00890802
OPA1 KD	0.00361896
OPA1 KD	0
OPA1 KD	0.00457428
OPA1 KD	0.00851382
OPA1 KD	0.00698033
OPA1 KD	0.00402207
OPA1 KD	0.00636661
OPA1 KD	0.00780316
OPA1 KD	0.00594206
OPA1 KD	0.00861774
OPA1 KD	0.0100412
OPA1 KD	0.008092
OPA1 KD	0.0059311
OPA1 KD	0.00819586
OPA1 KD	0.00325266
OPA1 KD	0.00976781
OPA1 KD	0.00634337
OPA1 KD	0.00955218
OPA1 KD	0.00573977
OPA1 KD	0.000138645
OPA1 KD	0.00579529
OPA1 KD	0.00698395
OPA1 KD	0.00614485
OPA1 KD	0.00537752
OPA1 KD	0.00986935
OPA1 KD	0.00181185
OPA1 KD	0.00152546
OPA1 KD	0.000618001
OPA1 KD	0.00614856
OPA1 KD	0.00541497
OPA1 KD	0.00412175
OPA1 KD	0.00368206
OPA1 KD	0.0113923
OPA1 KD	0.00237307
OPA1 KD	0.00691854
OPA1 KD	0.00512283
OPA1 KD	0.00327542
OPA1 KD	0.00306091
OPA1 KD	0.0087365
OPA1 KD	0.0108244
OPA1 KD	0.00753897
OPA1 KD	0.00296319
OPA1 KD	0.00778377
OPA1 KD	0.00689154
OPA1 KD	0.00698035
OPA1 KD	0.00993495
OPA1 KD	0.00770676
OPA1 KD	0.00904392
OPA1 KD	0.00697421
OPA1 KD	0.00694852
OPA1 KD	0.00643963
OPA1 KD	0.00265603
OPA1 KD	0.0112243
OPA1 KD	0.00533895
OPA1 KD	0.00767548
OPA1 KD	0.00712038
OPA1 KD	0.00553098
OPA1 KD	0.00792601
OPA1 KD	0.00559273
OPA1 KD	0.00668095
OPA1 KD	0.00529507
OPA1 KD	0.00123774
OPA1 KD	0.00633217
OPA1 KD	0.00864181
OPA1 KD	0.0094493
OPA1 KD	0.00383392
OPA1 KD	0.00416198
OPA1 KD	0.00768438
OPA1 KD	0.00722122
OPA1 KD	0.00916846
OPA1 KD	0.00762709
OPA1 KD	0.00399352
OPA1 KD	0.00555991
OPA1 KD	0.00916046
OPA1 KD	0.00864267
OPA1 KD	0.00910196
OPA1 KD	0.00896531
OPA1 KD	0.00775288
OPA1 KD	0.00863318
OPA1 KD	0.0104001
OPA1 KD	0.0101162
OPA1 KD	0.0068406
OPA1 KD	0.0102991
OPA1 KD	0.00922103
OPA1 KD	0.00776845
OPA1 KD	0.00484826
OPA1 KD	0.00333043
OPA1 KD	0.00723486
OPA1 KD	0.00745524
OPA1 KD	0.00895306
OPA1 KD	0.00632108
OPA1 KD	0.00875682
OPA1 KD	0.00553369
OPA1 KD	0.00617745
OPA1 KD	0.00138028
OPA1 KD	0.00986665
OPA1 KD	0.00916649
OPA1 KD	0.00600722
OPA1 KD	0.00415327
OPA1 KD	0.00793778
OPA1 KD	0.00103589
OPA1 KD	0.00512222
OPA1 KD	0.00503113
OPA1 KD	0.00689835
OPA1 KD	0.00895322
OPA1 KD	0.00802447
OPA1 KD	0.00561388
OPA1 KD	0.00678663
OPA1 KD	0.00392984
OPA1 KD	0.000988605
OPA1 KD	0.00816974
OPA1 KD	0.0121814
OPA1 KD	0.00226589
OPA1 KD	0.00887471
OPA1 KD	0.00792497
OPA1 KD	0.00176522
OPA1 KD	0.00450769
OPA1 KD	0.00800641
OPA1 KD	0.0049819
OPA1 KD	0.0108092
OPA1 KD	0.00884013
OPA1 KD	0.00666708
OPA1 KD	0.00460741
OPA1 KD	0.00109349
OPA1 KD	0.0130385
OPA1 KD	0.0063381
OPA1 KD	0.00800859
OPA1 KD	0.00618157
OPA1 KD	0.00516816
OPA1 KD	0.0108378
OPA1 KD	0.00774341
OPA1 KD	0.00864495
OPA1 KD	0.00613064
OPA1 KD	0.0104257
OPA1 KD	0.00740211
OPA1 KD	0.00357684
OPA1 KD	0.00462975
OPA1 KD	0.00170465
OPA1 KD	0.00479029
OPA1 KD	0.00700995
OPA1 KD	0.0071714
OPA1 KD	0.00727028
OPA1 KD	0.00897735
OPA1 KD	0.00576349
OPA1 KD	0.00230149
OPA1 KD	0.00918626
OPA1 KD	0.0096534
OPA1 KD	0.000818365
OPA1 KD	0.00731364
OPA1 KD	0.00968775
OPA1 KD	0.00761765
OPA1 KD	0.00199234
OPA1 KD	0.00896776
OPA1 KD	0.00565758
OPA1 KD	0.0080114
OPA1 KD	0.00614751
OPA1 KD	0.00353174
OPA1 KD	0.0116514
OPA1 KD	0.00470079
OPA1 KD	0.00789838
OPA1 KD	0.00668203
OPA1 KD	0.00870161
OPA1 KD	0.00530048
OPA1 KD	0.00128782
OPA1 KD	0.00680055
OPA1 KD	0.00961067
OPA1 KD	0.00506906
OPA1 KD	0.00265843
OPA1 KD	0.000700686
OPA1 KD	0.00461801
OPA1 KD	0.00645024
OPA1 KD	0.00627562
OPA1 KD	0.00879288
OPA1 KD	0.00390603
OPA1 KD	0.00831537
OPA1 KD	0.0120706
OPA1 KD	0.00770993
OPA1 KD	0.0117633
OPA1 KD	0.00869516
OPA1 KD	0.00589465
OPA1 KD	0.00769495
OPA1 KD	0.00385208
OPA1 KD	0.00663142
OPA1 KD	0.00648274
OPA1 KD	0.000383702
OPA1 KD	0.00323011
OPA1 KD	0.00780249
OPA1 KD	0.00161973
OPA1 KD	0.00680736
OPA1 KD	0.00608363
OPA1 KD	0.00496399
OPA1 KD	0.00163062
OPA1 KD	0.00436474
OPA1 KD	0.0067233
OPA1 KD	0.00582515
OPA1 KD	0.00564981
OPA1 KD	0.0062336
OPA1 KD	0.00549684
OPA1 KD	0.00727715
OPA1 KD	0.00600431
OPA1 KD	0.0059089
OPA1 KD	0.00732181
OPA1 KD	0.00801867
OPA1 KD	0.00508979
OPA1 KD	0.00813886
OPA1 KD	0.00966877
OPA1 KD	0.00632166
OPA1 KD	0.00745103
OPA1 KD	0.00702592
OPA1 KD	0.00403911
OPA1 KD	0.000156371
OPA1 KD	0.00661146
OPA1 KD	0.00158564
OPA1 KD	0.00463123
OPA1 KD	0.00290811
OPA1 KD	0.00787932
OPA1 KD	0.00226074
OPA1 KD	0.00554066
OPA1 KD	0.00778972
OPA1 KD	0.00515222
OPA1 KD	0.00363373
OPA1 KD	0.00667379
OPA1 KD	0.00565206
OPA1 KD	0.00502464
OPA1 KD	0.00382551
OPA1 KD	0.00673284
OPA1 KD	0.00743318
OPA1 KD	0.00714982
OPA1 KD	0.00299497
OPA1 KD	0.00498873
OPA1 KD	0.00743622
OPA1 KD	0.0051553
OPA1 KD	0.00596767
OPA1 KD	0.00159445
OPA1 KD	0.00696065
OPA1 KD	0.00607306
OPA1 KD	0.00502625
OPA1 KD	0.00731304
OPA1 KD	0.00534931
OPA1 KD	0.00466055
OPA1 KD	0.00490617
OPA1 KD	0.00504837
OPA1 KD	0.00708429
OPA1 KD	0.00989892
OPA1 KD	0.00834501
OPA1 KD	0.00460236
OPA1 KD	0.00326116
OPA1 KD	0.00266434
OPA1 KD	0.00401304
OPA1 KD	0
OPA1 KD	0.00356084
OPA1 KD	0.00971873
OPA1 KD	0.00693706
OPA1 KD	0.00223711
OPA1 KD	0.00109304
OPA1 KD	0.00484129
OPA1 KD	0.00167258
OPA1 KD	0.00414045
OPA1 KD	0.00334317
OPA1 KD	0.00883742
OPA1 KD	0.00430459
OPA1 KD	0.0037698
OPA1 KD	0.00378388
OPA1 KD	0.00646409
OPA1 KD	0.000357341
OPA1 KD	0.00317143
OPA1 KD	0
