# Supplementary material for: An interactive deep learning-based approach reveals mitochondrial cristae topologies
Source: PLoS Biol. 2023 Aug 31;21(8):e3002246. doi: 10.1371/journal.pbio.3002246 (PMC10470929; doi:10.1371/journal.pbio.3002246)
Supplement: S26 Data — This source file includes the data about the surface area per volume value of tubular cristae. (XLSX) [file pbio.3002246.s044.xlsx]

## Sheet: Fig.S9A
Type	Surface Area/Volume [Tubular] (nm^-1)
Control	0.0542105
Control	0.054194
Control	0.0530251
Control	0.050562
Control	0.0612136
Control	0.053374
Control	0.0617729
Control	0.0560327
Control	0.0571429
Control	0.0523601
Control	0.055833
Control	0.0561074
Control	0.054422
Control	0.0563019
Control	0.0564714
Control	0.0563543
Control	0.0554254
Control	0.0577545
Control	0.0544025
Control	0.0548352
Control	0.0587888
Control	0.0556666
Control	0.054712
Control	0.0570645
Control	0.0548403
Control	0.0567629
Control	0.0580964
Control	0.054754
Control	0.0539789
Control	0.0554685
Control	0.0562832
Control	0.0558353
Control	0.057123
Control	0.0516272
Control	0.0517391
Control	0.0475418
Control	0.0642216
Control	0.0650238
Control	0.068296
Control	0.0682299
Control	0.0696104
Control	0.0714348
Control	0.0691958
Control	0.0623832
Control	0.0643883
Control	0.0563167
Control	0.0626266
Control	0.0575993
Control	0.084
Control	0.0638267
Control	0.0655977
Control	0.0657559
Control	0.0690883
Control	0.073079
Control	0.0674805
Control	0.0588961
Control	0.0630338
Control	0.0623358
Control	0.0780543
Control	0.0619135
Control	0.0629787
Control	0.0588528
Control	0.0622454
Control	0.0662247
Control	0.069262
Control	0.063033
Control	0.0565496
Control	0.0664845
Control	0.0650083
Control	0.0599146
Control	0.0700199
Control	0.0598576
Control	0.0605494
Control	0.0551929
Control	0.0586306
Control	0.0614394
Control	0.0604886
Control	0.0590917
Control	0.0596119
Control	0.059284
Control	0.0941958
Control	0.0614067
Control	0.0543365
Control	0.0642907
Control	0.0590321
Control	0.0556853
Control	0.0740517
Control	0.0599535
Control	0.0630561
Control	0.0589655
Control	0.0725659
Control	0.0596773
Control	0.0542753
Control	0.0653034
Control	0.0567616
Control	0.0593294
Control	0.0727105
Control	0.0642452
Control	0.0629784
Control	0.0623382
Control	0.0702079
Control	0.0610614
Control	0.0589831
Control	0.0711116
Control	0.0683538
Control	0.0680318
Control	0.0583741
Control	0.0729563
Control	0.0652383
Control	0.0584831
Control	0.0611282
Control	0.0725504
Control	0.0560061
Control	0.0706521
Control	0.0572769
Control	0.0460199
Control	0.047146
Control	0.0472715
Control	0.0474707
Control	0.0449246
Control	0.0478231
Control	0.0485222
Control	0.0469353
Control	0.0454643
Control	0.0461804
Control	0.0481871
Control	0.0417093
Control	0.0417807
Control	0.0399219
Control	0.0455302
Control	0.0462285
Control	0.0535263
Control	0.0459385
Control	0.0393656
Control	0.0470571
OPA1 KD	0.0552726
OPA1 KD	0.0625925
OPA1 KD	0.0635467
OPA1 KD	0.0456859
OPA1 KD	0.0430743
OPA1 KD	0.066076
OPA1 KD	0.0956522
OPA1 KD	0.0626569
OPA1 KD	0.0646349
OPA1 KD	0.0397473
OPA1 KD	0.0440836
OPA1 KD	0.0434335
OPA1 KD	0.0537743
OPA1 KD	0.0390044
OPA1 KD	0.0456297
OPA1 KD	0.0583649
OPA1 KD	0.0428043
OPA1 KD	0.0568483
OPA1 KD	0.0612338
OPA1 KD	0.0535019
OPA1 KD	0.0391272
OPA1 KD	0.0453901
OPA1 KD	0.0457874
OPA1 KD	0.0401345
OPA1 KD	0.061523
OPA1 KD	0.0656863
OPA1 KD	0.0468161
OPA1 KD	0.0692308
OPA1 KD	0.050017
OPA1 KD	0.0503407
OPA1 KD	0.0507194
OPA1 KD	0.056018
OPA1 KD	0.0484788
OPA1 KD	0.0404392
OPA1 KD	0.062069
OPA1 KD	0.0491597
OPA1 KD	0.0579415
OPA1 KD	0.0420089
OPA1 KD	0.045509
OPA1 KD	0.0407982
OPA1 KD	0.0414366
OPA1 KD	0.0543965
OPA1 KD	0.0465709
OPA1 KD	0.0647388
OPA1 KD	0.095122
OPA1 KD	0.0476143
OPA1 KD	0.037887
OPA1 KD	0.047203
OPA1 KD	0.049334
OPA1 KD	0.0452081
OPA1 KD	0.0567518
OPA1 KD	0.0504854
OPA1 KD	0.0488555
OPA1 KD	0.048688
OPA1 KD	0.0586505
OPA1 KD	0.0768595
OPA1 KD	0.050996
OPA1 KD	0.0725575
OPA1 KD	0.040936
OPA1 KD	0.0416667
OPA1 KD	0.0496547
OPA1 KD	0.0519857
OPA1 KD	0.059541
OPA1 KD	0.0547288
OPA1 KD	0.0467718
OPA1 KD	0.0774648
OPA1 KD	0.0467102
OPA1 KD	0.0457203
OPA1 KD	0.0528129
OPA1 KD	0.0483133
OPA1 KD	0.0439141
OPA1 KD	0.0392545
OPA1 KD	0.0522884
OPA1 KD	0.0513196
OPA1 KD	0.062738
OPA1 KD	0.0575952
OPA1 KD	0.069434
OPA1 KD	0.0410958
OPA1 KD	0.0682081
OPA1 KD	0.085641
OPA1 KD	0.0696429
OPA1 KD	0.0690695
OPA1 KD	0.0506024
OPA1 KD	0.0539263
OPA1 KD	0.0507937
OPA1 KD	0.04749
OPA1 KD	0.044086
OPA1 KD	0.0668016
OPA1 KD	0.0635193
OPA1 KD	0.0638814
OPA1 KD	0.0572668
OPA1 KD	0.0430366
OPA1 KD	0.0378147
OPA1 KD	0.0381127
OPA1 KD	0.0644477
OPA1 KD	0.0592539
OPA1 KD	0.0376161
OPA1 KD	0.0483741
OPA1 KD	0.0434665
OPA1 KD	0.0535907
OPA1 KD	0.0474843
OPA1 KD	0.0487179
OPA1 KD	0.084658
OPA1 KD	0.0454545
OPA1 KD	0.0459092
OPA1 KD	0.0478604
OPA1 KD	0.0470629
OPA1 KD	0.0607477
OPA1 KD	0.0776699
OPA1 KD	0.0568301
OPA1 KD	0.0412194
OPA1 KD	0.065457
OPA1 KD	0.0950311
OPA1 KD	0.0627625
OPA1 KD	0.049174
OPA1 KD	0.0423729
OPA1 KD	0.052032
OPA1 KD	0.0595038
OPA1 KD	0.054494
OPA1 KD	0.0697034
OPA1 KD	0.037738
OPA1 KD	0.046033
OPA1 KD	0.0552737
OPA1 KD	0.0549548
OPA1 KD	0.0411513
OPA1 KD	0.0339164
OPA1 KD	0.038043
OPA1 KD	0.0387827
OPA1 KD	0.068761
OPA1 KD	0.0415996
OPA1 KD	0.0898551
OPA1 KD	0.0431438
OPA1 KD	0.0467968
OPA1 KD	0.0371032
OPA1 KD	0.0380137
OPA1 KD	0.0481864
OPA1 KD	0.0617028
OPA1 KD	0.07136
OPA1 KD	0.0496616
OPA1 KD	0.0547046
OPA1 KD	0.0586228
OPA1 KD	0.0510985
OPA1 KD	0.051389
OPA1 KD	0.0589038
OPA1 KD	0.0566106
OPA1 KD	0.0716031
OPA1 KD	0.0579255
OPA1 KD	0.05595
OPA1 KD	0.0525965
OPA1 KD	0.0561181
OPA1 KD	0.0560677
OPA1 KD	0.0795
OPA1 KD	0.0512376
OPA1 KD	0.0559079
OPA1 KD	0.0542244
OPA1 KD	0.0511744
OPA1 KD	0.0569452
OPA1 KD	0.0539352
OPA1 KD	0.0548059
OPA1 KD	0.0539815
OPA1 KD	0.0508716
OPA1 KD	0.051267
OPA1 KD	0.0591762
OPA1 KD	0.0554126
OPA1 KD	0.0526316
OPA1 KD	0.0503121
OPA1 KD	0.0528928
OPA1 KD	0.0562232
OPA1 KD	0.0554167
OPA1 KD	0.0613832
OPA1 KD	0.0757396
OPA1 KD	0.0708674
OPA1 KD	0.0645455
OPA1 KD	0.0515308
OPA1 KD	0.0535321
OPA1 KD	0.0629665
OPA1 KD	0.0536903
OPA1 KD	0.0581075
OPA1 KD	0.0517569
OPA1 KD	0.0516776
OPA1 KD	0.0538826
OPA1 KD	0.0509318
OPA1 KD	0.0552934
OPA1 KD	0.0525723
OPA1 KD	0.0580693
OPA1 KD	0.0508671
OPA1 KD	0.0628635
OPA1 KD	0.0599275
OPA1 KD	0.0497496
OPA1 KD	0.0568418
OPA1 KD	0.0564103
OPA1 KD	0.0489093
OPA1 KD	0.0628298
OPA1 KD	0.0628099
OPA1 KD	0.0553715
OPA1 KD	0.0552606
OPA1 KD	0.0956522
OPA1 KD	0.0491898
OPA1 KD	0.0546295
OPA1 KD	0.0500397
OPA1 KD	0.052521
OPA1 KD	0.048348
OPA1 KD	0.0532905
OPA1 KD	0.061294
OPA1 KD	0.0838415
OPA1 KD	0.0547315
OPA1 KD	0.0565991
OPA1 KD	0.0506574
OPA1 KD	0.0575564
OPA1 KD	0.0776786
OPA1 KD	0.0708978
OPA1 KD	0.0511505
OPA1 KD	0.0542989
OPA1 KD	0.058346
OPA1 KD	0.1
OPA1 KD	0.0732353
OPA1 KD	0.0589212
OPA1 KD	0.0538988
OPA1 KD	0.0545234
OPA1 KD	0.0493625
OPA1 KD	0.0529835
OPA1 KD	0.0559569
OPA1 KD	0.055897
OPA1 KD	0.0558811
OPA1 KD	0.0544593
OPA1 KD	0.0914894
OPA1 KD	0.0549068
OPA1 KD	0.0652824
OPA1 KD	0.0520065
OPA1 KD	0.07875
OPA1 KD	0.0664835
OPA1 KD	0.0527704
OPA1 KD	0.0913279
OPA1 KD	0.0467078
OPA1 KD	0.050283
OPA1 KD	0.0508739
OPA1 KD	0.0507069
OPA1 KD	0.04368
OPA1 KD	0.0461592
OPA1 KD	0.0451625
OPA1 KD	0.0512406
OPA1 KD	0.0589158
OPA1 KD	0.0493175
OPA1 KD	0.0453222
OPA1 KD	0.0561831
OPA1 KD	0.0525893
OPA1 KD	0.0563585
OPA1 KD	0.0471024
OPA1 KD	0.0510435
OPA1 KD	0.0504777
OPA1 KD	0.0480784
OPA1 KD	0.0421864
OPA1 KD	0.0524759
OPA1 KD	0.0765306
OPA1 KD	0.0533333
OPA1 KD	0.0569948
OPA1 KD	0.049752
OPA1 KD	0.0601942
OPA1 KD	0.0442896
OPA1 KD	0.0692913
OPA1 KD	0.0698505
OPA1 KD	0.0516459
OPA1 KD	0.0590023
OPA1 KD	0.0630621
OPA1 KD	0.0484751
OPA1 KD	0.049556
OPA1 KD	0.0587694
OPA1 KD	0.0622108
OPA1 KD	0.0489132
OPA1 KD	0.0521068
OPA1 KD	0.0459089
OPA1 KD	0.0481053
OPA1 KD	0.0654354
OPA1 KD	0.0485774
OPA1 KD	0.0636114
OPA1 KD	0.0604062
OPA1 KD	0.0573469
OPA1 KD	0.0668064
OPA1 KD	0.0550939
OPA1 KD	0.0615489
OPA1 KD	0.0491107
OPA1 KD	0.0456309
OPA1 KD	0.0875553
OPA1 KD	0.0458435
OPA1 KD	0.0710654
OPA1 KD	0.0480811
OPA1 KD	0.0524814
OPA1 KD	0.0674017
OPA1 KD	0.057258
OPA1 KD	0.0455868
OPA1 KD	0.0586735
OPA1 KD	0.0698864
OPA1 KD	0.0649705
OPA1 KD	0.0477013
OPA1 KD	0.044402
OPA1 KD	0.0667261
OPA1 KD	0.0671533
OPA1 KD	0.060724
OPA1 KD	0.0669945
OPA1 KD	0.0444072
OPA1 KD	0.064031
OPA1 KD	0.0574493
OPA1 KD	0.0519878
OPA1 KD	0.08125
OPA1 KD	0.0498773
OPA1 KD	0.0635452
OPA1 KD	0.070297
OPA1 KD	0.0527964
