# Supplementary material for: An interactive deep learning-based approach reveals mitochondrial cristae topologies
Source: PLoS Biol. 2023 Aug 31;21(8):e3002246. doi: 10.1371/journal.pbio.3002246 (PMC10470929; doi:10.1371/journal.pbio.3002246)
Supplement: S27 Data — This source file includes the data about the surface area per volume value of lamellar cristae. (XLSX) [file pbio.3002246.s045.xlsx]

## Sheet: Fig.S9B
Type	Surface Area/Volume [Lamellar] (nm^-1)
Control	0.0504138
Control	0.0390339
Control	0.0362175
Control	0.0476737
Control	0.0435021
Control	0.0484731
Control	0.0326095
Control	0.041904
Control	0.0474962
Control	0.0445672
Control	0.0566788
Control	0.0528848
Control	0.0512121
Control	0.0423669
Control	0.0587062
Control	0.0572978
Control	0.0403342
Control	0.057901
Control	0.0610868
Control	0.0535431
Control	0.0504198
Control	0.0368488
Control	0.0433409
Control	0.0457067
Control	0.0572087
Control	0.0460642
Control	0.053164
Control	0.060987
Control	0.0489733
Control	0.0263757
Control	0.0498609
Control	0.029471
Control	0.0486945
Control	0.0470722
Control	0.0550133
Control	0.0538069
Control	0.0576242
Control	0.0538697
Control	0.053208
Control	0.0477688
Control	0.0549013
Control	0.0581512
Control	0.0661958
Control	0.0567913
Control	0.0537406
Control	0.0549277
Control	0.0354149
Control	0.0542444
Control	0.0525352
Control	0.0621542
Control	0.0549842
Control	0.0478531
Control	0.0662354
Control	0.0558993
Control	0.0690753
Control	0.0531548
Control	0.0665149
Control	0.062484
Control	0.0540155
Control	0.0389277
Control	0.0443188
Control	0.0524231
Control	0.0578128
Control	0.0576271
Control	0.0599916
Control	0.0456069
Control	0.0492783
Control	0.0592081
Control	0.0815451
Control	0.0366708
Control	0.0645114
Control	0.0555426
Control	0.0718348
Control	0.0570373
Control	0.0541937
Control	0.0497733
Control	0.056834
Control	0.0512557
Control	0.0778323
Control	0.0441777
Control	0.0460562
Control	0.0535319
Control	0.043225
Control	0.0733494
Control	0.0653066
Control	0.0631505
Control	0.0532282
Control	0.0678763
Control	0.0633411
Control	0.061569
Control	0.0581344
Control	0.0663815
Control	0.0697342
Control	0.0498823
Control	0.0488186
Control	0.05371
Control	0.0581749
Control	0.075922
Control	0.0553757
Control	0.0360149
Control	0.0637691
Control	0.0528468
Control	0.05919
Control	0.0588734
Control	0.0580522
Control	0.0748499
Control	0.0403531
Control	0.0337619
Control	0.0290058
Control	0.0456181
Control	0.0382673
Control	0.0468735
Control	0.0334063
Control	0.0501848
Control	0.0434261
Control	0.0381584
Control	0.0286241
Control	0.0234529
Control	0.0427251
Control	0.0350856
Control	0.0477271
Control	0.0373386
Control	0.0478135
Control	0.0438287
Control	0.0311588
OPA1 KD	0.0384606
OPA1 KD	0.0338878
OPA1 KD	0.0272948
OPA1 KD	0.0451591
OPA1 KD	0.0499391
OPA1 KD	0.0372586
OPA1 KD	0.0519184
OPA1 KD	0.0621292
OPA1 KD	0.0333921
OPA1 KD	0.0438717
OPA1 KD	0.0370152
OPA1 KD	0.0470474
OPA1 KD	0.0346734
OPA1 KD	0.0444339
OPA1 KD	0.0371865
OPA1 KD	0.041929
OPA1 KD	0.0333057
OPA1 KD	0.0438396
OPA1 KD	0.0461321
OPA1 KD	0.0562725
OPA1 KD	0.0486777
OPA1 KD	0.0439433
OPA1 KD	0.0436341
OPA1 KD	0.0468018
OPA1 KD	0.0472976
OPA1 KD	0.0405229
OPA1 KD	0.0474745
OPA1 KD	0.0504499
OPA1 KD	0.0377183
OPA1 KD	0.0572716
OPA1 KD	0.0369455
OPA1 KD	0.0537901
OPA1 KD	0.0412215
OPA1 KD	0.0567234
OPA1 KD	0.0445369
OPA1 KD	0.0479011
OPA1 KD	0.044069
OPA1 KD	0.0478898
OPA1 KD	0.0324908
OPA1 KD	0.0329117
OPA1 KD	0.0377633
OPA1 KD	0.0376152
OPA1 KD	0.0449888
OPA1 KD	0.0325375
OPA1 KD	0.0439958
OPA1 KD	0.0332665
OPA1 KD	0.0487719
OPA1 KD	0.0451124
OPA1 KD	0.0346169
OPA1 KD	0.0466171
OPA1 KD	0.0392409
OPA1 KD	0.0496028
OPA1 KD	0.0431461
OPA1 KD	0.034912
OPA1 KD	0.0471784
OPA1 KD	0.0509053
OPA1 KD	0.0440328
OPA1 KD	0.0499448
OPA1 KD	0.0494465
OPA1 KD	0.0327012
OPA1 KD	0.0359993
OPA1 KD	0.0412285
OPA1 KD	0.0326264
OPA1 KD	0.0472046
OPA1 KD	0.0462263
OPA1 KD	0.0384884
OPA1 KD	0.0389832
OPA1 KD	0.0382687
OPA1 KD	0.0494508
OPA1 KD	0.040665
OPA1 KD	0.042671
OPA1 KD	0.0244926
OPA1 KD	0.0455223
OPA1 KD	0.0380896
OPA1 KD	0.0458419
OPA1 KD	0.0892857
OPA1 KD	0.0483757
OPA1 KD	0.0360241
OPA1 KD	0.0358071
OPA1 KD	0.0373832
OPA1 KD	0.0342561
OPA1 KD	0.0424081
OPA1 KD	0.049359
OPA1 KD	0.0428553
OPA1 KD	0.0330334
OPA1 KD	0.0529062
OPA1 KD	0.0503076
OPA1 KD	0.0368793
OPA1 KD	0.041603
OPA1 KD	0.0385695
OPA1 KD	0.0385515
OPA1 KD	0.0313776
OPA1 KD	0.0590323
OPA1 KD	0.035686
OPA1 KD	0.0353159
OPA1 KD	0.0297906
OPA1 KD	0.0491528
OPA1 KD	0.0345393
OPA1 KD	0.0461569
OPA1 KD	0.0430677
OPA1 KD	0.0340878
OPA1 KD	0.0365897
OPA1 KD	0.0470054
OPA1 KD	0.0486268
OPA1 KD	0.0349537
OPA1 KD	0.0411548
OPA1 KD	0.0673295
OPA1 KD	0.037317
OPA1 KD	0.034105
OPA1 KD	0.0343874
OPA1 KD	0.030137
OPA1 KD	0.0417947
OPA1 KD	0.0344804
OPA1 KD	0.0281558
OPA1 KD	0.0393523
OPA1 KD	0.0277427
OPA1 KD	0.0871369
OPA1 KD	0.0328267
OPA1 KD	0.0448263
OPA1 KD	0.0382995
OPA1 KD	0.0418303
OPA1 KD	0.0353316
OPA1 KD	0.0394373
OPA1 KD	0.0307736
OPA1 KD	0.0405281
OPA1 KD	0.0286584
OPA1 KD	0.0520183
OPA1 KD	0.0460443
OPA1 KD	0.0398182
OPA1 KD	0.0362622
OPA1 KD	0.0370519
OPA1 KD	0.0385547
OPA1 KD	0.0400234
OPA1 KD	0.0363479
OPA1 KD	0.0298227
OPA1 KD	0.031351
OPA1 KD	0.0379404
OPA1 KD	0.0400189
OPA1 KD	0.0378596
OPA1 KD	0.0250029
OPA1 KD	0.0398693
OPA1 KD	0.0625984
OPA1 KD	0.0479711
OPA1 KD	0.0190124
OPA1 KD	0.0424237
OPA1 KD	0.0436594
OPA1 KD	0.0399759
OPA1 KD	0.040636
OPA1 KD	0.0330385
OPA1 KD	0.0603511
OPA1 KD	0.0466906
OPA1 KD	0.0539767
OPA1 KD	0.035806
OPA1 KD	0.0527129
OPA1 KD	0.0421434
OPA1 KD	0.0544384
OPA1 KD	0.0486068
OPA1 KD	0.0433211
OPA1 KD	0.0406609
OPA1 KD	0.0489481
OPA1 KD	0.0461832
OPA1 KD	0.0414652
OPA1 KD	0.0336064
OPA1 KD	0.0468379
OPA1 KD	0.0475616
OPA1 KD	0.0540902
OPA1 KD	0.0478289
OPA1 KD	0.0268559
OPA1 KD	0.0419458
OPA1 KD	0.0413216
OPA1 KD	0.0322244
OPA1 KD	0.0513392
OPA1 KD	0.0589958
OPA1 KD	0.0347079
OPA1 KD	0.0419765
OPA1 KD	0.0579663
OPA1 KD	0.0504509
OPA1 KD	0.0459187
OPA1 KD	0.0468855
OPA1 KD	0.0229548
OPA1 KD	0.0323792
OPA1 KD	0.0386835
OPA1 KD	0.047703
OPA1 KD	0.035215
OPA1 KD	0.051047
OPA1 KD	0.0362117
OPA1 KD	0.0474146
OPA1 KD	0.029751
OPA1 KD	0.0425254
OPA1 KD	0.0476233
OPA1 KD	0.0484821
OPA1 KD	0.0582225
OPA1 KD	0.0514363
OPA1 KD	0.0484332
OPA1 KD	0.0460248
OPA1 KD	0.0529524
OPA1 KD	0.0456667
OPA1 KD	0.0428509
OPA1 KD	0.0447616
OPA1 KD	0.0331388
OPA1 KD	0.074569
OPA1 KD	0.0487162
OPA1 KD	0.0505338
OPA1 KD	0.0498554
OPA1 KD	0.057814
OPA1 KD	0.040361
OPA1 KD	0.062602
OPA1 KD	0.040566
OPA1 KD	0.0578374
OPA1 KD	0.0814578
OPA1 KD	0.042987
OPA1 KD	0.0570684
OPA1 KD	0.052564
OPA1 KD	0.0404858
OPA1 KD	0.0280306
OPA1 KD	0.0548782
OPA1 KD	0.0223978
OPA1 KD	0.0360571
OPA1 KD	0.0491887
OPA1 KD	0.0451166
OPA1 KD	0.07713
OPA1 KD	0.0557594
OPA1 KD	0.0342619
OPA1 KD	0.0186461
OPA1 KD	0.0464896
OPA1 KD	0.0370975
OPA1 KD	0.0469545
OPA1 KD	0.0420957
OPA1 KD	0.0499251
OPA1 KD	0.0477805
OPA1 KD	0.0357272
OPA1 KD	0.0248371
OPA1 KD	0.0665554
OPA1 KD	0.0440905
OPA1 KD	0.0594294
OPA1 KD	0.0359562
OPA1 KD	0.0454221
OPA1 KD	0.0408753
OPA1 KD	0.0367472
OPA1 KD	0.0411829
OPA1 KD	0.0420996
OPA1 KD	0.0508343
OPA1 KD	0.0343617
OPA1 KD	0.043989
OPA1 KD	0.036509
OPA1 KD	0.034626
OPA1 KD	0.0445185
OPA1 KD	0.0501699
OPA1 KD	0.0399759
OPA1 KD	0.0356023
OPA1 KD	0.0379998
OPA1 KD	0.0445618
OPA1 KD	0.0462595
OPA1 KD	0.0465895
OPA1 KD	0.0442414
OPA1 KD	0.0561426
OPA1 KD	0.0576822
OPA1 KD	0.0525277
OPA1 KD	0.0592486
OPA1 KD	0.0582885
OPA1 KD	0.0613033
OPA1 KD	0.0435226
OPA1 KD	0.0463097
OPA1 KD	0.0462867
OPA1 KD	0.0478418
OPA1 KD	0.0525206
OPA1 KD	0.0617669
OPA1 KD	0.0545669
OPA1 KD	0.0486317
OPA1 KD	0.0628619
OPA1 KD	0.0512288
OPA1 KD	0.0468923
OPA1 KD	0.0491073
OPA1 KD	0.0758482
OPA1 KD	0.0582914
OPA1 KD	0.0552849
OPA1 KD	0.0590765
OPA1 KD	0.0633216
OPA1 KD	0.0645978
OPA1 KD	0.0577905
OPA1 KD	0.0583613
OPA1 KD	0.0573452
OPA1 KD	0.0634957
OPA1 KD	0.0500285
OPA1 KD	0.0467343
OPA1 KD	0.0530203
OPA1 KD	0.0477002
OPA1 KD	0.0453097
OPA1 KD	0.0636208
OPA1 KD	0.0561672
OPA1 KD	0.0580853
OPA1 KD	0.0469994
OPA1 KD	0.0483233
OPA1 KD	0.0616244
OPA1 KD	0.0432893
OPA1 KD	0.0523058
OPA1 KD	0.0594523
OPA1 KD	0.0583489
OPA1 KD	0.070088
OPA1 KD	0.0463942
OPA1 KD	0.067029
OPA1 KD	0.0758669
OPA1 KD	0.0449494
OPA1 KD	0.0588368
OPA1 KD	0.0563885
OPA1 KD	0.0609867
OPA1 KD	0.0511415
OPA1 KD	0.0573695
OPA1 KD	0.0600567
OPA1 KD	0.0431876
OPA1 KD	0.0506817
OPA1 KD	0.0502313
