# Supplementary material for: An interactive deep learning-based approach reveals mitochondrial cristae topologies
Source: PLoS Biol. 2023 Aug 31;21(8):e3002246. doi: 10.1371/journal.pbio.3002246 (PMC10470929; doi:10.1371/journal.pbio.3002246)
Supplement: S28 Data — This source file includes the data about the CJ width. CJ, crista junction. (XLSX) [file pbio.3002246.s046.xlsx]

## Sheet: Fig.S9E
Control CJ Width (nm)	OPA1 KD CJ Width (nm)
26.9258	32.0156
25	55.2268
26.9258	28.8035
7.07107	11.1803
14.1421	25.4951
15.8114	35.3553
20	44.7214
18.0278	25
7.07107	30.4138
29.1548	35.3553
15.8114	35.3553
11.1803	36.4005
26.9258	38.0789
32.0156	20.6155
15.8114	32.0156
26.9258	26.9258
7.07107	18.0278
26.9258	25
26.9258	36.0555
36.4005	25.4951
43.0116	28.2843
30	25
20	20.6155
20.6155	25
25.4951	54.0833
15.8114	41.2311
7.07107	20.6155
15.8114	25
35.3553	30.4138
11.1803	33.541
15.8114	21.2132
14.1421	25.4951
25.4951	25
11.1803	35.3553
7.07107	26.9258
26.9258	40.3113
15.8114	20.6155
20.6155	39.0512
14.1421	36.0555
14.1421	32.0156
7.07107	28.2843
39.0512	14.1421
11.1803	35.3553
11.1803	14.1421
18.0278	25.4951
14.1421	25
29.1548	25
19.8831	26.9258
29.1548	35.3553
21.2132	20.6155
7.07107	36.0555
7.07107	28.2843
21.2132	26.9258
18.0278	31.6228
14.1421	22.3607
11.1803	26.9258
7.07107	18.0278
32.0156	25.4951
22.3607	25.4951
20.6155	20.6155
11.1803	20.6155
20.6155	50
14.1421	20.6155
14.1421	28.2843
25	41.2311
18.0278	15.8114
18.0278	25.4951
11.1803	18.0278
14.1421	32.0156
15.8114	22.3607
25	25.4951
21.2132	39.0512
25	30.4138
25	36.4005
18.0278	25.4951
14.1421	25
18.0278	25
21.2132	15.8114
35.3553	20.6155
46.0977	30.4138
29.1548	35
14.1421	25.4951
18.0278	29.1548
7.07107	26.9258
11.1803	26.9258
49.4975	26.9258
25.4951	18.0278
21.2132	32.0156
25	25.4951
7.07107	21.2132
30.4138	39.0512
15.8114	25.4951
18.0278	20.6155
15.8114	38.0789
26.9258	21.2132
11.1803	32.0156
25	30.4138
15.8114	21.2132
38.0789	41.2311
22.3607	61.0328
