# Supplementary material for: An interactive deep learning-based approach reveals mitochondrial cristae topologies
Source: PLoS Biol. 2023 Aug 31;21(8):e3002246. doi: 10.1371/journal.pbio.3002246 (PMC10470929; doi:10.1371/journal.pbio.3002246)
Supplement: S30 Data — This source file includes the data about the mitochondrial aspect ratio and tubular volume ratio. (XLSX) [file pbio.3002246.s048.xlsx]

## Sheet: Fig.S11B
Type	Mitochondrial Aspect Ratio	Tubular Volume Ratio
Control	2.08785	0.241115
Control	2.11798	0.266433
Control	2.30681	0.238586
Control	2.2143	0.300745
Control	2.58763	0.0766207
Control	2.237	0.238928
Control	1.82301	0.140645
Control	2.43644	0.150816
Control	2.02041	0.248905
Control	2.09799	1
Control	1.51454	0.179011
Control	1.98958	0.274659
Control	1.99461	0.213773
Control	2.33263	0.50694
Control	1.89236	0.197757
Control	2.12091	0.213879
Control	1.82494	0.150776
Control	3.23288	0.346534
Control	1.70676	0.229058
Control	1.98915	0.349513
Control	2.01176	0.515255
Control	2.20433	0.242822
Control	2.34872	0.256523
Control	1.79175	0.470432
Control	1.76202	0.587353
Control	1.94374	0.193233
Control	1.97973	0.678422
Control	1.65751	0.248238
Control	1.80175	0.692716
Control	1.60429	0.225278
Control	1.8355	0.254303
Control	3.16729	0.227625
Control	2.17584	0.169803
Control	1.73126	0.346165
Control	2.77384	0.195565
Control	1.5465	0.268493
Control	16.2814	0.279133
Control	7.65164	0.30127
Control	7.35353	0.0754151
Control	27.0309	0.0937657
Control	2.56771	0.119097
Control	10.978	0.0962151
Control	9.0448	0.115121
Control	6.97299	0.301621
Control	6.77821	0.212513
Control	9.76614	0.188662
Control	6.79364	0.120119
Control	10.4981	0.0795961
Control	2.97108	0.0134427
Control	9.89419	0.186967
Control	11.3494	0.539372
Control	7.93309	0.118129
Control	13.5876	0.310203
Control	29.8399	0.696352
Control	5.90744	0.51603
Control	6.25994	0.263135
Control	1.70499	0.290278
Control	2.12286	0.514048
Control	1.96771	0.361406
Control	5.47394	0.622652
Control	5.26111	0.218578
Control	3.14022	0.36092
Control	2.20357	0.279336
Control	6.71888	0.241054
Control	1.95316	0.43924
Control	1.88205	0.323565
Control	2.74477	0.622693
Control	2.77193	0.450899
Control	2.23962	0.584744
Control	1.83318	0.975136
Control	1.79137	1
Control	9.12548	0.631909
Control	12.1775	0.464602
Control	6.34902	0.781951
Control	5.77418	0.846586
Control	2.12919	0.238248
Control	5.1365	0.436517
Control	3.26923	0.298523
Control	8.05778	0.693148
Control	1.96441	0.355336
Control	2.17159	0.25611
Control	4.29692	0.395209
Control	2.03568	1
Control	3.07663	0.477198
Control	5.63456	0.572179
Control	1.92828	0.354927
Control	3.32621	0.172164
Control	3.12814	0.510178
Control	5.12513	0.240009
Control	4.94316	0.448405
Control	4.8129	0.311711
Control	5.73594	0.536594
Control	1.64806	1
Control	2.79486	0.685444
Control	1.86957	1
Control	6.5175	0.496415
Control	2.17459	0.685153
Control	1.9006	0.398288
Control	6.8909	0.365205
Control	2.35157	0.24603
Control	2.50463	0.355503
Control	2.20361	1
Control	1.64591	0.976472
Control	1.83532	0.154698
Control	1.38334	1
Control	3.66343	0.22503
Control	2.06948	0.361333
Control	2.19631	0.208413
Control	2.34364	0.343147
Control	3.6254	0.773198
Control	4.46968	0.6997
Control	3.39339	0.400867
Control	1.98672	1
Control	2.92476	0.856614
Control	3.22807	1
Control	1.63544	0.184898
Control	2.66674	0.167661
Control	2.77149	0.15278
Control	3.14457	0.188663
Control	1.59058	0.215498
Control	2.62627	1
Control	6.02034	0.408159
Control	2.77333	0.161466
Control	1.68134	0.230722
Control	1.65563	0.347349
Control	5.16349	0.224115
Control	3.19756	0.361324
Control	2.1948	0.285096
Control	2.16618	0.28199
Control	2.12318	0.264055
Control	3.11833	0.182041
Control	4.74016	0.356036
Control	2.74349	0.237554
Control	1.8184	0.652348
Control	2.83088	0.118472
OPA1 KD	2.51898	0.45245
OPA1 KD	3.18633	0.121382
OPA1 KD	3.66849	0.201205
OPA1 KD	2.88673	0.297434
OPA1 KD	3.36609	0.341341
OPA1 KD	4.15896	0.159577
OPA1 KD	1.37437	0.0184295
OPA1 KD	2.02798	0.667387
OPA1 KD	5.31854	0.111393
OPA1 KD	3.55787	0.126943
OPA1 KD	3.84685	0.336157
OPA1 KD	4.4659	0.30265
OPA1 KD	2.06064	0.0746685
OPA1 KD	2.7146	0.437227
OPA1 KD	2.21959	0.308051
OPA1 KD	1.51664	0
OPA1 KD	3.1929	0.19662
OPA1 KD	1.61518	0.338611
OPA1 KD	1.83911	0.361489
OPA1 KD	1.87406	0.592576
OPA1 KD	1.72045	0.122019
OPA1 KD	1.58512	0.1
OPA1 KD	1.40484	0.130358
OPA1 KD	1.74496	0
OPA1 KD	1.88955	0.150803
OPA1 KD	1.88949	0.0797853
OPA1 KD	2.10572	0.128896
OPA1 KD	1.5161	0.0375898
OPA1 KD	1.9044	0.413529
OPA1 KD	2.13539	0.0362791
OPA1 KD	1.84213	0.153939
OPA1 KD	1.43983	0.247549
OPA1 KD	1.61836	0.207912
OPA1 KD	3.35915	0.524177
OPA1 KD	1.75113	0.196994
OPA1 KD	1.22539	0.140609
OPA1 KD	1.60664	0.00423584
OPA1 KD	1.74249	0.0245563
OPA1 KD	4.03719	0.344913
OPA1 KD	2.24049	0.255016
OPA1 KD	1.95079	0.235479
OPA1 KD	1.79104	0.180026
OPA1 KD	1.55772	0.20137
OPA1 KD	2.29571	0.092748
OPA1 KD	2.38921	0.414622
OPA1 KD	1.65549	0.0223436
OPA1 KD	2.19351	0.0118463
OPA1 KD	2.77896	0.249876
OPA1 KD	2.23633	0.315157
OPA1 KD	1.89688	0.244703
OPA1 KD	1.6868	0.465157
OPA1 KD	2.68005	0.431193
OPA1 KD	1.80702	0.25209
OPA1 KD	1.77746	0.196081
OPA1 KD	1.59463	0.148463
OPA1 KD	1.47675	0.106687
OPA1 KD	2.17415	0.0181721
OPA1 KD	1.98026	0.0217665
OPA1 KD	1.8046	0.397837
OPA1 KD	4.20366	0.0329588
OPA1 KD	3.00602	0.162858
OPA1 KD	2.19805	0.0662444
OPA1 KD	1.8138	0.243422
OPA1 KD	2.21389	0.325818
OPA1 KD	2.11071	0.23789
OPA1 KD	1.87902	0.261379
OPA1 KD	1.62722	0.0386602
OPA1 KD	3.06463	0.00638461
OPA1 KD	2.09872	0.693003
OPA1 KD	1.87306	0.334731
OPA1 KD	2.87732	0.278496
OPA1 KD	2.52604	0.40384
OPA1 KD	1.79834	0.0209563
OPA1 KD	1.94825	0.100207
OPA1 KD	1.92506	0.287496
OPA1 KD	2.04351	0
OPA1 KD	2.07085	0.294636
OPA1 KD	1.53398	0.0776925
OPA1 KD	4.50759	0.251981
OPA1 KD	2.35511	0.0446429
OPA1 KD	4.24719	0.276519
OPA1 KD	1.52892	0.0597995
OPA1 KD	2.24688	0.172414
OPA1 KD	1.51628	1
OPA1 KD	1.37573	0.0472387
OPA1 KD	1.42024	0.1102
OPA1 KD	1.69101	0.32214
OPA1 KD	1.85028	0.319988
OPA1 KD	1.66284	0.258688
OPA1 KD	1.67661	0
OPA1 KD	1.57481	0.0955004
OPA1 KD	2.1149	0.0119428
OPA1 KD	1.35637	0.0407271
OPA1 KD	1.55391	0.374369
OPA1 KD	1.59318	0.0702191
OPA1 KD	1.75207	0.304064
OPA1 KD	1.75915	0.100685
OPA1 KD	1.99907	0
OPA1 KD	1.92098	0.237436
OPA1 KD	2.22163	0.106696
OPA1 KD	1.93817	0.323213
OPA1 KD	1.56628	0.073373
OPA1 KD	3.10627	0.0883979
OPA1 KD	1.72086	0.572855
OPA1 KD	1.48755	0.29444
OPA1 KD	1.51079	0.0262919
OPA1 KD	1.80589	0.223386
OPA1 KD	2.76801	0.434538
OPA1 KD	1.52494	0.222024
OPA1 KD	2.08562	0.183027
OPA1 KD	3.00215	0.0884602
OPA1 KD	4.0106	0.0826892
OPA1 KD	4.91891	0.185828
OPA1 KD	1.39647	0.00503077
OPA1 KD	6.74229	0.177901
OPA1 KD	1.47328	0.141426
OPA1 KD	2.31993	0.0960403
OPA1 KD	1.88644	0.400498
OPA1 KD	2.15652	0.115102
OPA1 KD	1.57881	0.306161
OPA1 KD	1.61036	0.0831148
OPA1 KD	2.2135	0.1236
OPA1 KD	4.37178	0.118717
OPA1 KD	3.32293	0.262797
OPA1 KD	4.09784	0.0201787
OPA1 KD	2.56204	0.326893
OPA1 KD	2.02176	0.180721
OPA1 KD	1.93264	0.391463
OPA1 KD	1.64363	0.336061
OPA1 KD	1.34646	0.120836
OPA1 KD	2.2062	0.508198
OPA1 KD	2.30862	0.207047
OPA1 KD	1.91454	0.488085
OPA1 KD	2.40631	0.0770125
OPA1 KD	3.5321	0.115476
OPA1 KD	1.79844	0.00156573
OPA1 KD	1.67569	0.0770369
OPA1 KD	2.09551	0.0780042
OPA1 KD	2.61281	0.505451
OPA1 KD	1.78496	0.334423
OPA1 KD	2.32694	0.170888
OPA1 KD	1.30334	0.194487
OPA1 KD	1.64438	0.551633
OPA1 KD	1.50789	0.259894
OPA1 KD	2.04887	0.0847764
OPA1 KD	1.44639	0.033516
OPA1 KD	1.35756	0.109947
OPA1 KD	2.43552	0.248554
OPA1 KD	1.69001	0.134381
OPA1 KD	1.5274	0.0882688
OPA1 KD	1.53801	0.323937
OPA1 KD	1.44947	0.152597
OPA1 KD	1.46274	0.20669
OPA1 KD	1.63592	0.223452
OPA1 KD	2.04996	0.394386
OPA1 KD	1.51518	0.173942
OPA1 KD	1.78618	0.153374
OPA1 KD	1.49116	0.157101
OPA1 KD	1.4003	0.31371
OPA1 KD	1.40553	0.290275
OPA1 KD	2.32685	0.1936
OPA1 KD	1.5388	0.189557
OPA1 KD	1.56752	0.252757
OPA1 KD	1.83689	0.1982
OPA1 KD	2.04059	0.396656
OPA1 KD	2.56514	1
OPA1 KD	1.58712	0.315889
OPA1 KD	1.66703	0.118503
OPA1 KD	1.45966	0
OPA1 KD	2.10507	0.191719
OPA1 KD	1.73099	0.00390104
OPA1 KD	1.39866	0
OPA1 KD	1.63283	0.318799
OPA1 KD	1.93678	0.282062
OPA1 KD	1.35383	0.245263
OPA1 KD	3.15082	0.0996393
OPA1 KD	1.76903	0.196851
OPA1 KD	1.41434	0.0456818
OPA1 KD	1.60845	0.0583015
OPA1 KD	1.61272	1
OPA1 KD	2.41633	0.162719
OPA1 KD	2.28212	0.152177
OPA1 KD	3.06204	0.122546
OPA1 KD	1.39154	0.21826
OPA1 KD	1.76457	0.462552
OPA1 KD	1.50875	0.270693
OPA1 KD	2.39356	0.205486
OPA1 KD	2.03526	0.174669
OPA1 KD	1.19812	0.379107
OPA1 KD	1.84152	0.225353
OPA1 KD	1.71016	0.218212
OPA1 KD	1.44916	0.386438
OPA1 KD	1.70387	0.381066
OPA1 KD	1.72637	0.0925849
OPA1 KD	1.76102	0.379418
OPA1 KD	1.81952	0.30693
OPA1 KD	1.31747	0.186707
OPA1 KD	1.62699	0.286765
OPA1 KD	1.8444	0.110661
OPA1 KD	1.38212	0.422855
OPA1 KD	1.83923	0.0258106
OPA1 KD	1.39487	0.263748
OPA1 KD	1.6933	0.124884
OPA1 KD	2.45691	0.0901961
OPA1 KD	1.64383	0.310599
OPA1 KD	2.36809	0.17168
OPA1 KD	1.71829	0.251428
OPA1 KD	1.40949	0
OPA1 KD	2.00843	0.20531
OPA1 KD	1.60156	0.0605132
OPA1 KD	1.57084	0.287643
OPA1 KD	1.46345	0.119038
OPA1 KD	2.46117	0.295495
OPA1 KD	2.26172	0.174439
OPA1 KD	1.62944	0
OPA1 KD	1.74186	0.271757
OPA1 KD	1.97958	0.300318
OPA1 KD	2.10301	0.13451
OPA1 KD	2.68946	0.0170758
OPA1 KD	1.53632	1
OPA1 KD	2.84218	0.257031
OPA1 KD	1.39301	0.178244
OPA1 KD	1.37888	0.111158
OPA1 KD	1.45784	0.00403904
OPA1 KD	1.2759	0.603908
OPA1 KD	2.05919	0.0358311
OPA1 KD	1.62962	0.271651
OPA1 KD	2.87688	0.195162
OPA1 KD	1.52602	0.363122
OPA1 KD	1.4591	0
OPA1 KD	2.23912	0.113892
OPA1 KD	2.13626	0.125002
OPA1 KD	1.42015	0.191914
OPA1 KD	1.77506	0.144789
OPA1 KD	1.44998	0.196167
OPA1 KD	1.7498	0.00390982
OPA1 KD	1.53636	0
OPA1 KD	1.37882	0.110803
OPA1 KD	1.42461	0.131931
OPA1 KD	1.50186	0.167718
OPA1 KD	1.79165	1
OPA1 KD	1.50203	0.0751755
OPA1 KD	1.59097	0.24697
OPA1 KD	2.01696	1
OPA1 KD	1.82079	0.166799
OPA1 KD	2.37971	0.0607069
OPA1 KD	2.24582	0.261224
OPA1 KD	1.90212	0
OPA1 KD	1.609	0.0998969
OPA1 KD	1.49341	0.0847091
OPA1 KD	1.65809	0.279154
OPA1 KD	1.98114	0.0690788
OPA1 KD	1.83889	0.229342
OPA1 KD	1.81575	0.0856189
OPA1 KD	1.97994	0.245896
OPA1 KD	2.09151	0.0551424
OPA1 KD	2.32016	0.170283
OPA1 KD	2.89025	0.117302
OPA1 KD	1.65867	0.122809
OPA1 KD	2.12564	0
OPA1 KD	3.07585	0.183594
OPA1 KD	1.79403	0.314082
OPA1 KD	2.50316	0.543104
OPA1 KD	2.01222	0.522227
OPA1 KD	1.53688	0.544147
OPA1 KD	1.93495	0.317541
OPA1 KD	3.25463	1
OPA1 KD	1.34768	0.0370175
OPA1 KD	1.6015	0.219318
OPA1 KD	3.08594	0.462029
OPA1 KD	1.80886	0.057811
OPA1 KD	1.75416	0.628571
OPA1 KD	2.17344	0.0550022
OPA1 KD	3.67033	0.174214
OPA1 KD	2.22817	0.114615
OPA1 KD	1.64927	0.0773171
OPA1 KD	1.78647	0.182672
OPA1 KD	2.26151	0.208987
OPA1 KD	1.7554	0.108474
OPA1 KD	1.72434	0.185297
OPA1 KD	2.39109	0.439684
OPA1 KD	2.1553	0.129805
OPA1 KD	1.86736	0.311363
OPA1 KD	1.81288	0.209973
OPA1 KD	1.6745	0.767246
OPA1 KD	2.01348	0.0286687
OPA1 KD	3.97537	0.277666
OPA1 KD	3.64098	0.443953
OPA1 KD	3.87156	0.0932422
OPA1 KD	2.27276	0.101639
OPA1 KD	4.76587	0.036042
OPA1 KD	2.85979	0.125762
OPA1 KD	3.62955	0.269264
OPA1 KD	3.05355	0.247043
OPA1 KD	2.13468	0.0688977
OPA1 KD	5.52347	0.0704802
OPA1 KD	3.11631	0.275651
OPA1 KD	1.88901	0.173961
OPA1 KD	3.39124	0.26017
OPA1 KD	2.3787	0.166512
OPA1 KD	2.95225	0.0248588
OPA1 KD	5.00833	0.449052
OPA1 KD	1.89009	0.250045
OPA1 KD	1.55062	0.0935561
OPA1 KD	1.9692	0.0106367
OPA1 KD	1.74391	0.213409
OPA1 KD	2.14632	0.140189
OPA1 KD	2.03728	0.114992
OPA1 KD	1.63131	0.344393
OPA1 KD	1.83278	0.0343531
OPA1 KD	5.84173	0.096519
OPA1 KD	2.27707	1
OPA1 KD	1.84253	0.326284
OPA1 KD	1.83252	0.0713732
OPA1 KD	1.87979	0.111766
OPA1 KD	1.19453	0.341544
OPA1 KD	1.56399	0.0190552
OPA1 KD	3.12357	0.062852
OPA1 KD	1.77732	0.0153791
OPA1 KD	1.38817	1
OPA1 KD	3.43389	0.0445604
